# Supplementary material for: The effect of different COVID-19 public health restrictions on mobility: A systematic review
Source: PLoS One. 2021 Dec 8;16(12):e0260919. doi: 10.1371/journal.pone.0260919 (PMC8654173; doi:10.1371/journal.pone.0260919)
Supplement: S2 File — (XLSX) [file pone.0260919.s003.xlsx]

## Sheet: references
id	author1	title	authors	title	journal	issn	volume	issue	pages	year	month	epub	date_entrez	pmid	embase_id	doi	language	url1	abstract	source	strategydate	studytype1	references_complete	preprint	tiab
125313	Mansourian	COVID-19 infection in children: A systematic review and meta-analysis of clinical features and laboratory findings.	Mansourian, M; Ghandi, Y; Habibi, D; Mehrabi, S	COVID-19 infection in children: A systematic review and meta-analysis of clinical features and laboratory findings.	Arch Pediatr	1769-664X				2021	Jan		2021-01-23	33483192	NA	10.1016/j.arcped.2020.12.008	NA	https://www.ncbi.nlm.nih.gov/pubmed/33483192	We aimed to provide a meta-analysis of previously published papers on the COVID-19-related clinical features and laboratory findings in children. This meta-analysis was conducted by using Medline/PubMed, Scopus, Web of Sciences and Google Scholar. Finally, 32 articles were selected for full-text assessment. The most frequent symptoms were fever, cough, vomiting, diarrhea, sore throat, and dyspnea…	4	2021-01-25	99	0	FALSE	COVID-19 infection in children: A systematic review and meta-analysis of clinical features and laboratory findings. We aimed to provide a meta-analysis of previously published papers on the COVID-19-related clinical features and laboratory findings in children. This meta-analysis was conducted by using Medline/PubMed, Scopus, Web of Sciences and Google Scholar. Finally, 32 articles were selected …
125304	Rader	Mask-wearing and control of SARS-CoV-2 transmission in the USA: a cross-sectional study.	Rader, B; White, LF; Burns, MR; Chen, J; Brilliant, J; Cohen, J; Shaman, J; Brilliant, L; Kraemer, MUG; Hawkins, JB; Scarpino, SV; Astley, CM; Brownstein, JS	Mask-wearing and control of SARS-CoV-2 transmission in the USA: a cross-sectional study.	Lancet Digit Health	2589-7500				2021	Jan		2021-01-23	33483277	NA	10.1016/S2589-7500(20)30293-4	NA	https://www.ncbi.nlm.nih.gov/pubmed/33483277	Face masks have become commonplace across the USA because of the severe acute respiratory syndrome coronavirus 2 (SARS-CoV-2) epidemic. Although evidence suggests that masks help to curb the spread of the disease, there is little empirical research at the population level. We investigate the association between self-reported mask-wearing, physical distancing, and SARS-CoV-2 transmission in the US…	4	2021-01-25	99	0	FALSE	Mask-wearing and control of SARS-CoV-2 transmission in the USA: a cross-sectional study. Face masks have become commonplace across the USA because of the severe acute respiratory syndrome coronavirus 2 (SARS-CoV-2) epidemic. Although evidence suggests that masks help to curb the spread of the disease, there is little empirical research at the population level. We investigate the association betwe…
125191	Santacroce	Potential beneficial role of probiotics on the outcome of COVID-19 patients: An evolving perspective.	Santacroce, L; Inchingolo, F; Topi, S; Del Prete, R; Di Cosola, M; Charitos, IA; Montagnani, M	Potential beneficial role of probiotics on the outcome of COVID-19 patients: An evolving perspective.	Diabetes Metab Syndr	1878-0334	15	1	295-301	2021	Jan		2021-01-23	33484986	NA	10.1016/j.dsx.2020.12.040	NA	https://www.ncbi.nlm.nih.gov/pubmed/33484986	Probiotics can support the body's systems in fighting viral infections. This review is aimed to focus current knowledge about the use of probiotics as adjuvant therapy for COVID-19 patients. We performed an extensive research using the PubMed-LitCovid, Cochrane Library, Embase databases, and conducting manual searches on Google Scholar, Elsevier Connect, Web of Science about this issue. We have f…	4	2021-01-25	99	0	FALSE	Potential beneficial role of probiotics on the outcome of COVID-19 patients: An evolving perspective. Probiotics can support the body's systems in fighting viral infections. This review is aimed to focus current knowledge about the use of probiotics as adjuvant therapy for COVID-19 patients. We performed an extensive research using the PubMed-LitCovid, Cochrane Library, Embase databases, and cond…
125178	Radhakrishnan	People with dyssomnia showed increased vulnerability to CoVID-19 pandemic: a questionnaire-based study exploring the patterns and predictors of sleep quality using the latent class analysis technique in Indian population.	Radhakrishnan, A; Govindaraj, R; Sasidharan, A; Ravindra, PN; Yadav, R; Kutty, BM	People with dyssomnia showed increased vulnerability to CoVID-19 pandemic: a questionnaire-based study exploring the patterns and predictors of sleep quality using the latent class analysis technique in Indian population.	Sleep Med	1878-5506	79		29-39	2021	Jan		2021-01-23	33485259	NA	10.1016/j.sleep.2020.12.041	NA	https://www.ncbi.nlm.nih.gov/pubmed/33485259	CoVID-19 pandemic and the subsequent lockdown have impacted the sleep quality and the overall wellbeing of mankind. The present epidemiological study measured various aspects of sleep disturbance such as sleep quality, daytime impairments, negative emotionality, sleep hygiene, and well-being associated with CoVID-19 pandemic among the Indian population. This cross-sectional voluntary online surve…	4	2021-01-25	99	0	FALSE	People with dyssomnia showed increased vulnerability to CoVID-19 pandemic: a questionnaire-based study exploring the patterns and predictors of sleep quality using the latent class analysis technique in Indian population. CoVID-19 pandemic and the subsequent lockdown have impacted the sleep quality and the overall wellbeing of mankind. The present epidemiological study measured various aspects of…
125069	Husain	Review of hygiene adaptations among UK doctors in controlling the spread of SARS-CoV-2 infection.	Husain, SA; Husain, SA; Khan, OU; D'Cruz, L; Allgar, V	Review of hygiene adaptations among UK doctors in controlling the spread of SARS-CoV-2 infection.	Clin Med (Lond)	1473-4893	21	1	e20-e25	2021	Jan		2021-01-22	33479079	NA	10.7861/clinmed.2020-0724	NA	https://www.ncbi.nlm.nih.gov/pubmed/33479079	A significant number of healthcare workers around the world have contracted COVID-19 from their workplace, thus there is a need to investigate common hygiene practices. We aimed to describe the common hygiene adaptations of doctors in the hospital and at home. A survey of 110 doctors in UK was carried out to determine their hygiene adaptations and practices. Data were collected on demographics an…	4	2021-01-24	99	0	FALSE	Review of hygiene adaptations among UK doctors in controlling the spread of SARS-CoV-2 infection. A significant number of healthcare workers around the world have contracted COVID-19 from their workplace, thus there is a need to investigate common hygiene practices. We aimed to describe the common hygiene adaptations of doctors in the hospital and at home. A survey of 110 doctors in UK was carrie…
124992	Standish	COVID-19, suicide, and femicide: Rapid ResearchÂ using Google search phrases.	Standish, K	COVID-19, suicide, and femicide: Rapid ResearchÂ using Google search phrases.	J Gen Psychol	1940-0888			2022-01-01	2021	Jan		2021-01-22	33480333	NA	10.1080/00221309.2021.1874863	NA	https://www.ncbi.nlm.nih.gov/pubmed/33480333	Psychologist Eric Miller of Kent State University has termed COVID-19 'the Loss and Trauma Event of Our Time.' In this paper, I would like to problematize the public health response to the virus outbreak in light of two consequential and preventable traumas that shadow the COVID-19 calamity: femicide and suicide. As public health reaction to the pandemic is seen to negatively increase rates of do…	4	2021-01-24	99	0	FALSE	COVID-19, suicide, and femicide: Rapid ResearchÂ using Google search phrases. Psychologist Eric Miller of Kent State University has termed COVID-19 'the Loss and Trauma Event of Our Time.' In this paper, I would like to problematize the public health response to the virus outbreak in light of two consequential and preventable traumas that shadow the COVID-19 calamity: femicide and suicide. As pub…
124906	Oran	The Proportion of SARS-CoV-2 Infections That Are Asymptomatic : A Systematic Review.	Oran, DP; Topol, EJ	The Proportion of SARS-CoV-2 Infections That Are Asymptomatic : A Systematic Review.	Ann Intern Med	1539-3704				2021	Jan		2021-01-22	33481642	NA	10.7326/M20-6976	NA	https://www.ncbi.nlm.nih.gov/pubmed/33481642	Asymptomatic infection seems to be a notable feature of severe acute respiratory syndrome coronavirus 2 (SARS-CoV-2), the pathogen that causes coronavirus disease 2019 (COVID-19), but the prevalence is uncertain. To estimate the proportion of persons infected with SARS-CoV-2 who never develop symptoms. Searches of Google News, Google Scholar, medRxiv, and PubMed using the keywords antibodies, asy…	4	2021-01-24	99	0	FALSE	The Proportion of SARS-CoV-2 Infections That Are Asymptomatic : A Systematic Review. Asymptomatic infection seems to be a notable feature of severe acute respiratory syndrome coronavirus 2 (SARS-CoV-2), the pathogen that causes coronavirus disease 2019 (COVID-19), but the prevalence is uncertain. To estimate the proportion of persons infected with SARS-CoV-2 who never develop symptoms. Searches o…
124878	Kurita	Evaluating Apple Inc. Mobility Trend Data Related to the COVID-19 Outbreak in Japan.	Kurita, J; Sugishita, Y; Sugawara, T; Ohkusa, Y	Evaluating Apple Inc. Mobility Trend Data Related to the COVID-19 Outbreak in Japan.	JMIR Public Health Surveill	2369-2960				2021	Jan		2021-01-22	33481755	NA	10.2196/20335	NA	https://www.ncbi.nlm.nih.gov/pubmed/33481755	In Japan, as a countermeasure against the coronavirus disease 2019 (COVID-19) outbreak, both the national and local governments issued voluntary restrictions against going out (VRGs) from residences at the end of March 2020 in preference to the lockdowns instituted in European and North American countries. We investigated the associations in excursion information provided by Apple Inc. and estima…	4	2021-01-24	99	0	FALSE	Evaluating Apple Inc. Mobility Trend Data Related to the COVID-19 Outbreak in Japan. In Japan, as a countermeasure against the coronavirus disease 2019 (COVID-19) outbreak, both the national and local governments issued voluntary restrictions against going out (VRGs) from residences at the end of March 2020 in preference to the lockdowns instituted in European and North American countries. We inv…
124868	Garrett	The acceptability and uptake of smartphone tracking for COVID-19 in Australia.	Garrett, PM; White, JP; Lewandowsky, S; Kashima, Y; Perfors, A; Little, DR; Geard, N; Mitchell, L; Tomko, M; Dennis, S	The acceptability and uptake of smartphone tracking for COVID-19 in Australia.	PLoS One	1932-6203	16	1	e0244827	2021			2021-01-22	33481841	NA	10.1371/journal.pone.0244827	NA	https://www.ncbi.nlm.nih.gov/pubmed/33481841	In response to the COVID-19 pandemic, many Governments are instituting mobile tracking technologies to perform rapid contact tracing. However, these technologies are only effective if the public is willing to use them, implying that their perceived public health benefits must outweigh personal concerns over privacy and security. The Australian federal government recently launched the 'COVIDSafe' …	4	2021-01-24	99	0	FALSE	The acceptability and uptake of smartphone tracking for COVID-19 in Australia. In response to the COVID-19 pandemic, many Governments are instituting mobile tracking technologies to perform rapid contact tracing. However, these technologies are only effective if the public is willing to use them, implying that their perceived public health benefits must outweigh personal concerns over privacy and…
124855	Shewasinad Yehualashet	Predictors of adherence to COVID-19 prevention measure among communities in North Shoa Zone, Ethiopia based on health belief model: A cross-sectional study.	Shewasinad Yehualashet, S; Asefa, KK; Mekonnen, AG; Gemeda, BN; Shiferaw, WS; Aynalem, YA; Bilchut, AH; Derseh, BT; Mekuria, AD; Mekonnen, WN; Meseret, WA; Tegegnework, SS; Abosetegn, AE	Predictors of adherence to COVID-19 prevention measure among communities in North Shoa Zone, Ethiopia based on health belief model: A cross-sectional study.	PLoS One	1932-6203	16	1	e0246006	2021			2021-01-22	33481962	NA	10.1371/journal.pone.0246006	NA	https://www.ncbi.nlm.nih.gov/pubmed/33481962	Coronavirus disease 2019 (COVID-19) is an emerging respiratory infections and is known to cause illness ranging from the common cold to severe acute respiratory syndrome. At present, the disease has been posing a serious threat to the communities, and it is critical to know the communities' level of adherence on COVID-19 prevention measures. Thus, this study aimed to identify the predictors of ad…	4	2021-01-24	99	0	FALSE	Predictors of adherence to COVID-19 prevention measure among communities in North Shoa Zone, Ethiopia based on health belief model: A cross-sectional study. Coronavirus disease 2019 (COVID-19) is an emerging respiratory infections and is known to cause illness ranging from the common cold to severe acute respiratory syndrome. At present, the disease has been posing a serious threat to the communi…
124829	Leung	Public defibrillator accessibility and mobility trends during the COVID-19 pandemic in Canada.	Leung, KHB; Alam, R; Brooks, SC; Chan, TCY	Public defibrillator accessibility and mobility trends during the COVID-19 pandemic in Canada.	Resuscitation	1873-1570				2021	Jan		2021-01-22	33482269	NA	10.1016/j.resuscitation.2021.01.008	NA	https://www.ncbi.nlm.nih.gov/pubmed/33482269	The COVID-19 pandemic has led to closures of non-essential businesses and buildings. The impact of such closures on automated external defibrillator (AED) accessibility compared to changes in foot traffic levels is unknown. We identified all publicly available online AED registries in Canada last updated May 1, 2019 or later. We mapped AED locations to location types and classified each location …	4	2021-01-24	99	0	FALSE	Public defibrillator accessibility and mobility trends during the COVID-19 pandemic in Canada. The COVID-19 pandemic has led to closures of non-essential businesses and buildings. The impact of such closures on automated external defibrillator (AED) accessibility compared to changes in foot traffic levels is unknown. We identified all publicly available online AED registries in Canada last update…
124775	Riley	REACT-1 round 8 interim report: SARS-CoV-2 prevalence during the initial stages of the third national lockdown in England	Riley, S.; Ainslie, K. E. C.; Eales, O.; Walters, C. E.; Wang, H.; Atchinson, C.; Fronterre, C.; Diggle, P. J.; Ashby, D.; Donnelly, C. A.; Cooke, G.; Barclay, W.; Ward, H.; Darzi, A.; Elliott, P.	REACT-1 round 8 interim report: SARS-CoV-2 prevalence during the initial stages of the third national lockdown in England	medRxiv					2021	1	2021-01-22	2021-01-22	NA	NA	10.1101/2021.01.20.21250158	NA	https://www.medrxiv.org/content/10.1101/2021.01.20.21250158v1?rss=1'	Background High prevalence of SARS-CoV-2 virus in many northern hemisphere populations is causing extreme pressure on healthcare services and leading to high numbers of fatalities. Even though safe and effective vaccines are being deployed in many populations, the majority of those most at-risk of severe COVID-19 will not be protected until late spring, even in countries already at a more advance…	1	2021-01-23	99	0	TRUE	REACT-1 round 8 interim report: SARS-CoV-2 prevalence during the initial stages of the third national lockdown in England Background High prevalence of SARS-CoV-2 virus in many northern hemisphere populations is causing extreme pressure on healthcare services and leading to high numbers of fatalities. Even though safe and effective vaccines are being deployed in many populations, the majority of …
124710	Han	Investigation and analysis of negative emotion among university students during home quarantine of COVID-19	Han, T.; Ma, W.; Gong, H.; Hu, Y.; Zhang, Y.; Zhang, C.; Yao, Z.; Fan, Y.; Zheng, Y.; Wang, C.	Investigation and analysis of negative emotion among university students during home quarantine of COVID-19	Journal of Xi'an Jiaotong University (Medical Sciences)	1671-8259	42	1	132-136	2021	Jan	2021-01-05	2021-01-21	NA	2010745460	10.7652/jdyxb202101025	NA	https://doi.org/10.7652/jdyxb202101025	Objective: To investigate the negative emotions among university students during home quarantine under the epidemic of coronavirus disease 2019 (COVID-19) so as to provide scientific basis for psychological counseling. <ovid:br/>Method(s): We conducted an online questionnaire survey to collect 405 undergraduates' and postgraduates' DASS-21 scale scores and responses to epidemic prevention knowled…	3	2021-01-23	99	0	FALSE	Investigation and analysis of negative emotion among university students during home quarantine of COVID-19 Objective: To investigate the negative emotions among university students during home quarantine under the epidemic of coronavirus disease 2019 (COVID-19) so as to provide scientific basis for psychological counseling. <ovid:br/>Method(s): We conducted an online questionnaire survey to coll…
124584	Tokuc	Knowledge, attitude and practice of dentists in Coronavirus disease 2019 pandemic in Turkey.	Tokuc, B; Coskunses, FM	Knowledge, attitude and practice of dentists in Coronavirus disease 2019 pandemic in Turkey.	Eur Oral Res	2651-2823	54	2	86-91	2020	May		2021-01-21	33474553	NA	10.26650/eor.20200049	NA	https://www.ncbi.nlm.nih.gov/pubmed/33474553	The aim was to assess the knowledge, attitudes and anxiety of the dentists in relation to COVID-19. This cross-sectional survey was conducted amongst 590 dentists employed in Turkey from March to April 2020. The electronic survey consisted of 22 questions related to demographic profile, knowledge, clinical practice and anxiety level of the participants towards dental management of COVID-19. The s…	4	2021-01-23	99	0	FALSE	Knowledge, attitude and practice of dentists in Coronavirus disease 2019 pandemic in Turkey. The aim was to assess the knowledge, attitudes and anxiety of the dentists in relation to COVID-19. This cross-sectional survey was conducted amongst 590 dentists employed in Turkey from March to April 2020. The electronic survey consisted of 22 questions related to demographic profile, knowledge, clinica…
124557	Dhiman	ADOPT: automatic deep learning and optimization-based approach for detection of novel coronavirus COVID-19 disease using X-ray images.	Dhiman, G; Chang, V; Kant Singh, K; Shankar, A	ADOPT: automatic deep learning and optimization-based approach for detection of novel coronavirus COVID-19 disease using X-ray images.	J Biomol Struct Dyn	1538-0254			2013-01-01	2021	Jan		2021-01-21	33475019	NA	10.1080/07391102.2021.1875049	NA	https://www.ncbi.nlm.nih.gov/pubmed/33475019	In the hospital, because of the rise in cases daily, there are a small number of COVID-19 test kits available. For this purpose, a rapid alternative diagnostic choice to prevent COVID-19 spread among individuals must be implemented as an automatic detection method. In this article, the multi-objective optimization and deep learning-based technique for identifying infected patients with coronaviru…	4	2021-01-23	99	0	FALSE	ADOPT: automatic deep learning and optimization-based approach for detection of novel coronavirus COVID-19 disease using X-ray images. In the hospital, because of the rise in cases daily, there are a small number of COVID-19 test kits available. For this purpose, a rapid alternative diagnostic choice to prevent COVID-19 spread among individuals must be implemented as an automatic detection method…
124446	Sahebi	The prevalence of anxiety and depression among healthcare workers during the COVID-19 pandemic: An umbrella review of meta-analyses.	Sahebi, A; Nejati, B; Moayedi, S; Yousefi, K; Torres, M; Golitaleb, M	The prevalence of anxiety and depression among healthcare workers during the COVID-19 pandemic: An umbrella review of meta-analyses.	Prog Neuropsychopharmacol Biol Psychiatry	1878-4216			110247	2021	Jan		2021-01-21	33476692	NA	10.1016/j.pnpbp.2021.110247	NA	https://www.ncbi.nlm.nih.gov/pubmed/33476692	Healthcare workers, who are at the forefront of the fight against COVID-19, are particularly susceptible to physical and mental health consequences such as anxiety and depression. The aim of this umbrella review of meta-analyses is to determine the prevalence of anxiety and depression among healthcare workers during the COVID-19 pandemic. Using relevant keywords, data resources including PubMed, …	4	2021-01-23	99	0	FALSE	The prevalence of anxiety and depression among healthcare workers during the COVID-19 pandemic: An umbrella review of meta-analyses. Healthcare workers, who are at the forefront of the fight against COVID-19, are particularly susceptible to physical and mental health consequences such as anxiety and depression. The aim of this umbrella review of meta-analyses is to determine the prevalence of anx…
124331	Hokello	A narrative review on the basic and clinical aspects of the novel SARS-CoV-2, the etiologic agent of COVID-19	Hokello, J.; Sharma, A.L.; Shukla, G.C.; Tyagi, M.	A narrative review on the basic and clinical aspects of the novel SARS-CoV-2, the etiologic agent of COVID-19	Annals of Translational Medicine	2305-5839	8	24		2020	December	2020-12-01	2021-01-20	NA	2010700577	10.21037/ATM-20-5272	NA	https://doi.org/10.21037/ATM-20-5272	The novel SARS-CoV-2 is responsible for causing the ongoing outbreak of coronavirus disease 19 (COVID-19), a systemic infection in humans. Ever since it was first detected in December 2019, the number of confirmed cases has continued to increase. Within a short period, this disease has become a global issue, and therefore it is characterized as a pandemic. The current understanding and explanatio…	3	2021-01-22	99	0	FALSE	A narrative review on the basic and clinical aspects of the novel SARS-CoV-2, the etiologic agent of COVID-19 The novel SARS-CoV-2 is responsible for causing the ongoing outbreak of coronavirus disease 19 (COVID-19), a systemic infection in humans. Ever since it was first detected in December 2019, the number of confirmed cases has continued to increase. Within a short period, this disease has be…
124244	Vougogiannopoulou	Natural and Nature-Derived Products Targeting Human Coronaviruses.	Vougogiannopoulou, K; Corona, A; Tramontano, E; Alexis, MN; Skaltsounis, AL	Natural and Nature-Derived Products Targeting Human Coronaviruses.	Molecules	1420-3049	26	2		2021	Jan		2021-01-20	33467029	NA	10.3390/molecules26020448	NA	https://www.ncbi.nlm.nih.gov/pubmed/33467029	The ongoing pandemic of severe acute respiratory syndrome (SARS), caused by the SARS-CoV-2 human coronavirus (HCoV), has brought the international scientific community before a state of emergency that needs to be addressed with intensive research for the discovery of pharmacological agents with antiviral activity. Potential antiviral natural products (NPs) have been discovered from plants of the …	4	2021-01-22	99	0	FALSE	Natural and Nature-Derived Products Targeting Human Coronaviruses. The ongoing pandemic of severe acute respiratory syndrome (SARS), caused by the SARS-CoV-2 human coronavirus (HCoV), has brought the international scientific community before a state of emergency that needs to be addressed with intensive research for the discovery of pharmacological agents with antiviral activity. Potential antivi…
124227	CachÃ³n-Zagalaz	Physical Activity and Daily Routine among Children Aged 0-12 during the COVID-19 Pandemic in Spain.	CachÃ³n-Zagalaz, J; Zagalaz-SÃ¡nchez, MÂªL; Arufe-GirÃ¡ldez, V; Sanmiguel-RodrÃ­guez, A; GonzÃ¡lez-Valero, G	Physical Activity and Daily Routine among Children Aged 0-12 during the COVID-19 Pandemic in Spain.	Int J Environ Res Public Health	1660-4601	18	2		2021	1		2021-01-20	33467514	NA	10.3390/ijerph18020703	NA	https://www.ncbi.nlm.nih.gov/pubmed/33467514	The COVID-19 pandemic has impacted the lives of many people. The aim of the present study was to analyse the physical activity (PA) and daily routine among children (0-12 years) during lockdown and to establish the main relationships among the variables. A quantitative study with a descriptive-comparative and cross-sectional design carried out. The sample, selected for convenience, consisted of 8…	4	2021-01-22	99	0	FALSE	Physical Activity and Daily Routine among Children Aged 0-12 during the COVID-19 Pandemic in Spain. The COVID-19 pandemic has impacted the lives of many people. The aim of the present study was to analyse the physical activity (PA) and daily routine among children (0-12 years) during lockdown and to establish the main relationships among the variables. A quantitative study with a descriptive-comp…
124109	Alanzi	A Review of Mobile Applications Available in the App and Google Play Stores Used During the COVID-19 Outbreak.	Alanzi, T	A Review of Mobile Applications Available in the App and Google Play Stores Used During the COVID-19 Outbreak.	J Multidiscip Healthc	1178-2390	14		45-57	2021			2021-01-20	33469298	NA	10.2147/JMDH.S285014	NA	https://www.ncbi.nlm.nih.gov/pubmed/33469298	The objective of this paper was to review the functionalities and effectiveness of the free mobile health applications available in the Google Play and App stores used in Saudi Arabia, Italy, Singapore, the United Kingdom, USA, and India during the COVID-19 outbreak. This study adopted a systematic search strategy to identify the free mobile applications available in the App and Google Play store…	4	2021-01-22	99	0	FALSE	A Review of Mobile Applications Available in the App and Google Play Stores Used During the COVID-19 Outbreak. The objective of this paper was to review the functionalities and effectiveness of the free mobile health applications available in the Google Play and App stores used in Saudi Arabia, Italy, Singapore, the United Kingdom, USA, and India during the COVID-19 outbreak. This study adopted a…
124070	Bhattacharyya	Coronavirus (COVID-19): A Systematic Review and Meta-analysis to Evaluate the Significance of Demographics and Comorbidities.	Bhattacharyya, A; Seth, A; Srivast, N; Imeokparia, M; Rai, S	Coronavirus (COVID-19): A Systematic Review and Meta-analysis to Evaluate the Significance of Demographics and Comorbidities.	Res Sq					2021	Jan		2021-01-20	33469575	NA	10.21203/rs.3.rs-144684/v1	NA	https://www.ncbi.nlm.nih.gov/pubmed/33469575	Background The unprecedented outbreak of a contagious respiratory disease caused by a novel coronavirus has led to a pandemic since December 2019, claiming millions of lives. The study systematically reviews and summarizes COVID-19's impact based on symptoms, demographics, comorbidities, and demonstrates the association of demographics in cases and mortality in the United States.Methods PubMed an…	4	2021-01-22	99	0	FALSE	Coronavirus (COVID-19): A Systematic Review and Meta-analysis to Evaluate the Significance of Demographics and Comorbidities. Background The unprecedented outbreak of a contagious respiratory disease caused by a novel coronavirus has led to a pandemic since December 2019, claiming millions of lives. The study systematically reviews and summarizes COVID-19's impact based on symptoms, demographics,…
123966	Zeng	Gastrointestinal symptoms are associated with severity of coronavirus disease 2019: a systematic review and meta-analysis.	Zeng, W; Qi, K; Ye, M; Zheng, L; Liu, X; Hu, S; Zhang, W; Tang, W; Xu, J; Yu, D; Wei, Y	Gastrointestinal symptoms are associated with severity of coronavirus disease 2019: a systematic review and meta-analysis.	Eur J Gastroenterol Hepatol	1473-5687				2021	Jan		2021-01-20	33470700	NA	10.1097/MEG.0000000000002072	NA	https://www.ncbi.nlm.nih.gov/pubmed/33470700	Studies have suggested that coronavirus disease 2019 (COVID-19) appears to be more serious in patients with gastrointestinal symptoms. This meta-analysis was conducted to explore the relationship between gastrointestinal symptoms and the severity of COVID-19. We searched PubMed, Web of Science, Science Direct, Embase, and Google Scholar on 16 October 2020, to identify observational studies that p…	4	2021-01-22	99	0	FALSE	Gastrointestinal symptoms are associated with severity of coronavirus disease 2019: a systematic review and meta-analysis. Studies have suggested that coronavirus disease 2019 (COVID-19) appears to be more serious in patients with gastrointestinal symptoms. This meta-analysis was conducted to explore the relationship between gastrointestinal symptoms and the severity of COVID-19. We searched PubM…
123911	Yuen	Important Management Considerations In Patients With Pituitary Disorders During The Time Of The Covid-19 Pandemic.	Yuen, KCJ; Blevins, LS; Findling, JW	Important Management Considerations In Patients With Pituitary Disorders During The Time Of The Covid-19 Pandemic.	Endocr Pract	1530-891X	26	8	915-922	2020	Aug		2021-01-20	33471683	NA	10.4158/EP-2020-0308	NA	https://www.ncbi.nlm.nih.gov/pubmed/33471683	In December 2019, a novel coronavirus called severe acute respiratory syndrome coronavirus 2 (SARS-CoV-2) caused an outbreak of coronavirus disease 2019 (COVID-19) that resulted in a global pandemic with substantial morbidity and mortality. Currently, there is no specific treatment or approved vaccine against COVID-19. The underlying associated comorbidity and diminished immune function of some p…	4	2021-01-22	99	0	FALSE	Important Management Considerations In Patients With Pituitary Disorders During The Time Of The Covid-19 Pandemic. In December 2019, a novel coronavirus called severe acute respiratory syndrome coronavirus 2 (SARS-CoV-2) caused an outbreak of coronavirus disease 2019 (COVID-19) that resulted in a global pandemic with substantial morbidity and mortality. Currently, there is no specific treatment o…
123857	Shanmugam	Meta-Analysis of Robustness of COVID-19 Diagnostic Kits During Early Pandemic	Shanmugam, C.; Behring, M.; Luthra, V.; Leal, S. M.; Varambally, S.; Netto, G. J.; Manne, U.	Meta-Analysis of Robustness of COVID-19 Diagnostic Kits During Early Pandemic	medRxiv					2021	1	2021-01-20	2021-01-20	NA	NA	10.1101/2021.01.16.21249937	NA	https://www.medrxiv.org/content/10.1101/2021.01.16.21249937v1?rss=1'	Background Accurate detection of severe acute respiratory syndrome corona virus 2 (SARS-CoV-2) is necessary to mitigate the coronavirus disease-19 (COVID-19) pandemic. However, the test reagents and assay platforms are varied and may not be sufficiently robust to diagnose COVID-19. Methods We reviewed 85 studies (21,530 patients), published from five regions of the world, to highlight issues invo…	1	2021-01-21	99	0	TRUE	Meta-Analysis of Robustness of COVID-19 Diagnostic Kits During Early Pandemic Background Accurate detection of severe acute respiratory syndrome corona virus 2 (SARS-CoV-2) is necessary to mitigate the coronavirus disease-19 (COVID-19) pandemic. However, the test reagents and assay platforms are varied and may not be sufficiently robust to diagnose COVID-19. Methods We reviewed 85 studies (21,530…
124308	Krol	The quality of infectious disease hospital websites in poland in light of the covid-19 pandemic	Krol, K.; Zdonek, D.	The quality of infectious disease hospital websites in poland in light of the covid-19 pandemic	International Journal of Environmental Research and Public Health	1661-7827	18	2	2019-01-01	2021	Jan	2021-01-02	2021-01-19	NA	2005797647	10.3390/ijerph18020642	NA	https://doi.org/10.3390/ijerph18020642	The quality of healthcare service websites gains particular importance in the time of the pandemic, asthe popularity of electronic services grows. This applies to infectious disease hospitals as well, often on the front line of the effort against COVID-19. The paper aims to assess the quality of infectious disease hospital websites in Poland in light of the COVID-19 pandemic. The research covered…	3	2021-01-22	99	0	FALSE	The quality of infectious disease hospital websites in poland in light of the covid-19 pandemic The quality of healthcare service websites gains particular importance in the time of the pandemic, asthe popularity of electronic services grows. This applies to infectious disease hospitals as well, often on the front line of the effort against COVID-19. The paper aims to assess the quality of infect…
123015	Ã–zmen	Investigation of COVID-19 Fear, Well-Being and Life Satisfaction in Turkish Society.	Ã–zmen, S; Ã–zkan, O; Ã–zer, Ã–; YanardaÄŸ, MZ	Investigation of COVID-19 Fear, Well-Being and Life Satisfaction in Turkish Society.	Soc Work Public Health	1937-190X			2014-01-01	2021	Jan		2021-01-19	33461428	NA	10.1080/19371918.2021.1877589	NA	https://www.ncbi.nlm.nih.gov/pubmed/33461428	This study aims to examine the relationship between the fear of COVID-19, well-being, and life satisfaction perceptions of people aged 18 and over living in Turkey. Another aim of the study is to reveal whether the participants' COVID-19 fear, well-being, and life satisfaction perceptions change according to various socio-demographic characteristics. In the study, data was collected from 3111 peo…	4	2021-01-21	99	0	FALSE	Investigation of COVID-19 Fear, Well-Being and Life Satisfaction in Turkish Society. This study aims to examine the relationship between the fear of COVID-19, well-being, and life satisfaction perceptions of people aged 18 and over living in Turkey. Another aim of the study is to reveal whether the participants' COVID-19 fear, well-being, and life satisfaction perceptions change according to vari…
122978	Bakkar	Assessment of contact lens wearers' attitude toward contact lens wear and care during Coronavirus Disease 2019 (COVID-19) pandemic: A cross-sectional online survey.	Bakkar, MM; Alzghoul, EA	Assessment of contact lens wearers' attitude toward contact lens wear and care during Coronavirus Disease 2019 (COVID-19) pandemic: A cross-sectional online survey.	Cont Lens Anterior Eye	1476-5411				2021	Jan		2021-01-19	33461877	NA	10.1016/j.clae.2021.01.005	NA	https://www.ncbi.nlm.nih.gov/pubmed/33461877	COVID-19 is caused by severe acute respiratory syndrome coronavirus 2 (SARS-CoV-2). Several reports have provided conflicting recommendations regarding contact lenses (CL) use during COVID-19, causing confusion among CL wearers. The aim of this study is to assess CL wearers' attitudes toward CL wear and care during COVID-19 pandemic. A web-based cross-sectional online survey was used to assess th…	4	2021-01-21	99	0	FALSE	Assessment of contact lens wearers' attitude toward contact lens wear and care during Coronavirus Disease 2019 (COVID-19) pandemic: A cross-sectional online survey. COVID-19 is caused by severe acute respiratory syndrome coronavirus 2 (SARS-CoV-2). Several reports have provided conflicting recommendations regarding contact lenses (CL) use during COVID-19, causing confusion among CL wearers. The a…
122950	Khataee	Effects of social distancing on the spreading of COVID-19 inferred from mobile phone data.	Khataee, H; Scheuring, I; Czirok, A; Neufeld, Z	Effects of social distancing on the spreading of COVID-19 inferred from mobile phone data.	Sci Rep	2045-2322	11	1	1661	2021	Jan		2021-01-19	33462369	NA	10.1038/s41598-021-81308-2	NA	https://www.ncbi.nlm.nih.gov/pubmed/33462369	A better understanding of how the COVID-19 pandemic responds to social distancing efforts is required for the control of future outbreaks and to calibrate partial lock-downs. We present quantitative relationships between key parameters characterizing the COVID-19 epidemiology and social distancing efforts of nine selected European countries. Epidemiological parameters were extracted from the numb…	4	2021-01-21	99	0	FALSE	Effects of social distancing on the spreading of COVID-19 inferred from mobile phone data. A better understanding of how the COVID-19 pandemic responds to social distancing efforts is required for the control of future outbreaks and to calibrate partial lock-downs. We present quantitative relationships between key parameters characterizing the COVID-19 epidemiology and social distancing efforts o…
122931	Rahman	Traditional foods with their constituent's antiviral and immune system modulating properties.	Rahman, MM; Mosaddik, A; Alam, AK	Traditional foods with their constituent's antiviral and immune system modulating properties.	Heliyon	2405-8440	7	1	e05957	2021	Jan		2021-01-19	33462562	NA	10.1016/j.heliyon.2021.e05957	NA	https://www.ncbi.nlm.nih.gov/pubmed/33462562	Viruses are responsible for several diseases, including severe acute respiratory syndrome, a condition caused by today's pandemic coronavirus disease (COVID-19). A negotiated immune system is a common risk factor for all viral infections, including COVID-19. To date, no specific therapies or vaccines have been approved for coronavirus. In these circumstances, antiviral and immune boosting foods m…	4	2021-01-21	99	0	FALSE	Traditional foods with their constituent's antiviral and immune system modulating properties. Viruses are responsible for several diseases, including severe acute respiratory syndrome, a condition caused by today's pandemic coronavirus disease (COVID-19). A negotiated immune system is a common risk factor for all viral infections, including COVID-19. To date, no specific therapies or vaccines hav…
122788	AmÃ©rigo	High frequency of smell and taste dysfunctions in allergy health care professionals suffering from COVID-19.	AmÃ©rigo, DA; Cubero, JL; ColÃ¡s, C; Alobid, I; Mullol, J; Valero, A	High frequency of smell and taste dysfunctions in allergy health care professionals suffering from COVID-19.	J Investig Allergol Clin Immunol	1018-9068			0	2021	Jan		2021-01-19	33465033	NA	10.18176/jiaci.0670	NA	https://www.ncbi.nlm.nih.gov/pubmed/33465033	Since the first stages of the novel coronavirus 2019 (SARS-CoV-2) outbreak smell and/or taste dysfunction (STD), has been described from 5% to 88% in COVID-19 patients. Objective: we aimed to assess STD in healthcare professionals (HCP), mainly allergists, affected with COVID-19, by means of a survey, and to evaluate the association of STD and their severity with demographic characteristics, symp…	4	2021-01-21	99	0	FALSE	High frequency of smell and taste dysfunctions in allergy health care professionals suffering from COVID-19. Since the first stages of the novel coronavirus 2019 (SARS-CoV-2) outbreak smell and/or taste dysfunction (STD), has been described from 5% to 88% in COVID-19 patients. Objective: we aimed to assess STD in healthcare professionals (HCP), mainly allergists, affected with COVID-19, by means …
122770	Nadeem	A study of community knowledge, attitudes, practices, and health in Pakistan during the COVID-19 pandemic.	Nadeem, M; Khaliq, N	A study of community knowledge, attitudes, practices, and health in Pakistan during the COVID-19 pandemic.	J Community Psychol	1520-6629				2021	Jan		2021-01-19	33465247	NA	10.1002/jcop.22512	NA	https://www.ncbi.nlm.nih.gov/pubmed/33465247	The ongoing outbreak of novel Coronavirus originated from Wuhan, China, and vigorously spread throughout the globe causingÂ serious concerns. This study aimed to appraise the community demographics, knowledge, attitudes, practices mental health, symptoms, and precautionary measures during the COVID-19 pandemic in Pakistan. This study was a cross-sectional and observational study. An online semi-s…	4	2021-01-21	99	0	FALSE	A study of community knowledge, attitudes, practices, and health in Pakistan during the COVID-19 pandemic. The ongoing outbreak of novel Coronavirus originated from Wuhan, China, and vigorously spread throughout the globe causingÂ serious concerns. This study aimed to appraise the community demographics, knowledge, attitudes, practices mental health, symptoms, and precautionary measures during th…
123789	Jose	Assessment of knowledge, attitude, practice among dental practitioners during COVID-19 crisis in south Indian population-A questionnaire based survey	Jose, J.; Deepak, S.; Sugumaran, S.	Assessment of knowledge, attitude, practice among dental practitioners during COVID-19 crisis in south Indian population-A questionnaire based survey	International Journal of Research in Pharmaceutical Sciences	0975-7538	11	Special Issue 1	1534-1543	2020		2020	2021-01-18	NA	2005787374	10.26452/ijrps.v11iSPL1.3714	NA	https://doi.org/10.26452/ijrps.v11iSPL1.3714	The coronavirus disease (COVID-19) has thrown the world into a great deal of health care crisis, with over 2 million people affected globally and more than 1,50,000 deaths. Testing is crucial to gauge the extent of transmission with the currently having the lowest ratio of testing in the world. It is of crucial importance that healthcare workers specially dental practitioners should have adequate…	3	2021-01-21	99	0	FALSE	Assessment of knowledge, attitude, practice among dental practitioners during COVID-19 crisis in south Indian population-A questionnaire based survey The coronavirus disease (COVID-19) has thrown the world into a great deal of health care crisis, with over 2 million people affected globally and more than 1,50,000 deaths. Testing is crucial to gauge the extent of transmission with the currently ha…
123787	Ragunathan	Knowledge about emergency and non-emergency dental procedures during covid-19 pandemic	Ragunathan, H.; Krithika, C.; Tamanna, M.; Khan, T.A.; Suresh Kumar, G.; Vishali, S.	Knowledge about emergency and non-emergency dental procedures during covid-19 pandemic	International Journal of Research in Pharmaceutical Sciences	0975-7538	11	Special Issue 1	1524-1528	2020		2020	2021-01-18	NA	2005787376	10.26452/ijrps.v11iSPL1.3711	NA	https://doi.org/10.26452/ijrps.v11iSPL1.3711	The novel Coronavirus (COVID-19) pandemic has become a real challenge for healthcare providers around the world. Recently, it has been recorded that among all the health care professionals dentists, dental assistants, and dental hygienists are at high risk as they are in close contact with patients and are exposed to body fluids of patients. To assess the knowledge and create awareness of changes…	3	2021-01-21	99	0	FALSE	Knowledge about emergency and non-emergency dental procedures during covid-19 pandemic The novel Coronavirus (COVID-19) pandemic has become a real challenge for healthcare providers around the world. Recently, it has been recorded that among all the health care professionals dentists, dental assistants, and dental hygienists are at high risk as they are in close contact with patients and are expo…
123786	Ghosh	Anxiety and perceptions on the impact of COVID-19 pandemic among orthodontic patients visiting a tertiary care center: A cross-sectional study	Ghosh, P.; Sarika, K.; Jayaprakash, N.; Sapna Varma, N.K.; Ajith, V.V.	Anxiety and perceptions on the impact of COVID-19 pandemic among orthodontic patients visiting a tertiary care center: A cross-sectional study	International Journal of Research in Pharmaceutical Sciences	0975-7538	11	Special Issue 1	1487-1493	2020		2020	2021-01-18	NA	2005787377	10.26452/ijrps.v11iSPL1.3705	NA	https://doi.org/10.26452/ijrps.v11iSPL1.3705	As the COVID-19 pandemic is steadily rising, there is an increase in psy-chological distress among the orthodontic patients regarding their ongoing treatment. Thus aim of the study was to assess the anxiety and perceptions among orthodontic patients regarding the impact of COVID-19 pandemic on orthodontic treatment. A closed end online questionnaire was sent as Google forms to 300 adult patients'…	3	2021-01-21	99	0	FALSE	Anxiety and perceptions on the impact of COVID-19 pandemic among orthodontic patients visiting a tertiary care center: A cross-sectional study As the COVID-19 pandemic is steadily rising, there is an increase in psy-chological distress among the orthodontic patients regarding their ongoing treatment. Thus aim of the study was to assess the anxiety and perceptions among orthodontic patients regard…
123777	Munir	Effectiveness of the use of dexamethasone in treatment of coronavirus infections: A systematic review	Munir, M.A.; Sarifuddin, S.; Basry, A.; Nayoan, C.R.; Hardiyanti, A.; Cyio, A.D.	Effectiveness of the use of dexamethasone in treatment of coronavirus infections: A systematic review	Open Access Macedonian Journal of Medical Sciences	1857-9655	8	T1	518-521	2020		2020	2021-01-18	NA	2005790505	10.3889/OAMJMS.2020.5489	NA	https://doi.org/10.3889/OAMJMS.2020.5489	WHO declared the coronavirus disease (COVID)-19 outbreaks as a worldwide pandemic in March 2020. More than 1,500,000 confirmed cases have been diagnosed in more than 130 countries and regions, estimated to cause 93,000 deaths so far recorded on April 10, 2020. There is no vaccine or antiviral treatment for coronavirus. <ovid:br/>METHOD(S): The literature sources from the research were obtained by…	3	2021-01-21	99	0	FALSE	Effectiveness of the use of dexamethasone in treatment of coronavirus infections: A systematic review WHO declared the coronavirus disease (COVID)-19 outbreaks as a worldwide pandemic in March 2020. More than 1,500,000 confirmed cases have been diagnosed in more than 130 countries and regions, estimated to cause 93,000 deaths so far recorded on April 10, 2020. There is no vaccine or antiviral tre…
123721	Sahiledengle	Disinfection of stethoscope and non-infrared thermometer: Practices of physicians in ethiopia in the era of covid-19	Sahiledengle, B.; Tekalegn, Y.; Bekele, K.; Tesemma, A.; Quisido, B.J.E.	Disinfection of stethoscope and non-infrared thermometer: Practices of physicians in ethiopia in the era of covid-19	Risk Management and Healthcare Policy	1179-1594	13		3245-3257	2020		2020	2021-01-18	NA	2005774480	10.2147/RMHP.S289125	NA	https://doi.org/10.2147/RMHP.S289125	Stethoscopes and non-infrared thermometers are the customary medical equipment used by the physicians on a daily basis, among various patients. With the rise of potential infections in the healthcare facilities and the transmission nature of the current COVID-19 pandemic, consistent and correct disinfections of these devices after each use should not be pardoned. This study, therefore, aimed to a…	3	2021-01-21	99	0	FALSE	Disinfection of stethoscope and non-infrared thermometer: Practices of physicians in ethiopia in the era of covid-19 Stethoscopes and non-infrared thermometers are the customary medical equipment used by the physicians on a daily basis, among various patients. With the rise of potential infections in the healthcare facilities and the transmission nature of the current COVID-19 pandemic, consisten…
123653	Rits	Weekly patient webcasts: An adult CF center's response to the COVID-19 pandemic	Rits, S.; Snell, C.; Uluer, A.Z.	Weekly patient webcasts: An adult CF center's response to the COVID-19 pandemic	Pediatric Pulmonology	1099-0496	55	SUPPL 2	78	2020	October	2020-10-01	2021-01-18	NA	633655820		NA	NA	The COVID-19 pandemic has raised great concern in the cystic fibrosis (CF) community. While mainstream media and internet sources have provided general information to the public, our community of adult patients expressed serious concerns about adequate infection control, access to care, medications and supplies, clinical outcomes as they relate to CF, employment status and disability, and overall…	3	2021-01-21	99	0	FALSE	Weekly patient webcasts: An adult CF center's response to the COVID-19 pandemic The COVID-19 pandemic has raised great concern in the cystic fibrosis (CF) community. While mainstream media and internet sources have provided general information to the public, our community of adult patients expressed serious concerns about adequate infection control, access to care, medications and supplies, clini…
123604	Dodd	Improving clinic communication for telehealth in outpatient cystic fibrosis clinic visits	Dodd, C.; Villagomez, K.	Improving clinic communication for telehealth in outpatient cystic fibrosis clinic visits	Pediatric Pulmonology	1099-0496	55	SUPPL 2	324	2020	October	2020-10-01	2021-01-18	NA	633656691		NA	NA	Introduction: Due to sheltering in place from the COVID-19 pandemic, our CF team required a means of managing clinic flow with the sudden change from in-person to telehealth appointments for our patients. Our team was in need of a complete and concise medium to communicate with one another during virtual clinic visits and provide necessary data to conduct the individual visits more efficiently. P…	3	2021-01-21	99	0	FALSE	Improving clinic communication for telehealth in outpatient cystic fibrosis clinic visits Introduction: Due to sheltering in place from the COVID-19 pandemic, our CF team required a means of managing clinic flow with the sudden change from in-person to telehealth appointments for our patients. Our team was in need of a complete and concise medium to communicate with one another during virtual cli…
123576	Edmondson	Monitoring lung function of young people with CF at home: Is it reliable? Results from the climb-CF study	Edmondson, C.; Westrupp, N.; Wallenburg, J.; Brownlee, K.; Alton, E.W.; Bush, A.; Davies, J.C.	Monitoring lung function of young people with CF at home: Is it reliable? Results from the climb-CF study	Pediatric Pulmonology	1099-0496	55	SUPPL 2	290	2020	October	2020-10-01	2021-01-18	NA	633657153		NA	NA	Introduction: Conventionally, young people with CF are reviewed in clinic in person every 2-3 months; home monitoring is not standard. At each visit, depending on age, they perform spirometry supervised by a CF team member to guide clinical decisions. Previous studies have suggested that short-term variation of 6.3% FEV1% predicted (FEV1%pred) is 'normal' and a change >13% is likely to represent …	3	2021-01-21	99	0	FALSE	Monitoring lung function of young people with CF at home: Is it reliable? Results from the climb-CF study Introduction: Conventionally, young people with CF are reviewed in clinic in person every 2-3 months; home monitoring is not standard. At each visit, depending on age, they perform spirometry supervised by a CF team member to guide clinical decisions. Previous studies have suggested that shor…
123554	Mims	Implementation of multidisciplinary telehealth CF clinics	Mims, C.R.; Anderson, V.; Gamble, S.; Dunn, J.; Mabrey, E.; Gutierrez, H.	Implementation of multidisciplinary telehealth CF clinics	Pediatric Pulmonology	1099-0496	55	SUPPL 2	335	2020	October	2020-10-01	2021-01-18	NA	633657530		NA	NA	The COVID-19 pandemic entered the USA in early 2020. As of March 16, our local CF infrastructure came to a complete halt. Clinic cancellations, minimum staff coverage, and stay-at-home recommendations were enacted. The CF center decreased from 25 clinic visits per week to 4 or less. Two significant barriers to implementing telehealth management occurred: 1) absence of institutional telehealth inf…	3	2021-01-21	99	0	FALSE	Implementation of multidisciplinary telehealth CF clinics The COVID-19 pandemic entered the USA in early 2020. As of March 16, our local CF infrastructure came to a complete halt. Clinic cancellations, minimum staff coverage, and stay-at-home recommendations were enacted. The CF center decreased from 25 clinic visits per week to 4 or less. Two significant barriers to implementing telehealth manag…
123186	Vitale	The Role of Nutrition during the COVID-19 Pandemic: What We Know.	Vitale, E; Magrone, M; Galatola, V; Magrone, T	The Role of Nutrition during the COVID-19 Pandemic: What We Know.	Endocr Metab Immune Disord Drug Targets	2212-3873				2021	Jan		2021-01-18	33459251	NA	10.2174/1871530321666210114154401	NA	https://www.ncbi.nlm.nih.gov/pubmed/33459251	Severe Acute Respiratory Syndrome Coronavirus (SARS-CoV-2) (COVID-19) infection provokes serious clinical consequences, which in many situations need hospitalization of the patient in Intensive Care Unit. Additionally, SARS-COV-2 infection can indirectly cause deaths in aged individuals as well as in patients with comorbidities. To evaluate the effects of nutrition during the COVID-19 pandemic in…	4	2021-01-21	99	0	FALSE	The Role of Nutrition during the COVID-19 Pandemic: What We Know. Severe Acute Respiratory Syndrome Coronavirus (SARS-CoV-2) (COVID-19) infection provokes serious clinical consequences, which in many situations need hospitalization of the patient in Intensive Care Unit. Additionally, SARS-COV-2 infection can indirectly cause deaths in aged individuals as well as in patients with comorbidities. To…
122689	KrÃ³l	The Quality of Infectious Disease Hospital Websites in Poland in Light of the COVID-19 Pandemic.	KrÃ³l, K; Zdonek, D	The Quality of Infectious Disease Hospital Websites in Poland in Light of the COVID-19 Pandemic.	Int J Environ Res Public Health	1660-4601	18	2		2021	Jan		2021-01-16	33451140	NA	10.3390/ijerph18020642	NA	https://www.ncbi.nlm.nih.gov/pubmed/33451140	The quality of healthcare service websites gains particular importance in the time of the pandemic, asthe popularity of electronic services grows. This applies to infectious disease hospitals as well, often on the front line of the effort against COVID-19. The paper aims to assess the quality of infectious disease hospital websites in Poland in light of the COVID-19 pandemic. The research covered…	4	2021-01-18	99	0	FALSE	The Quality of Infectious Disease Hospital Websites in Poland in Light of the COVID-19 Pandemic. The quality of healthcare service websites gains particular importance in the time of the pandemic, asthe popularity of electronic services grows. This applies to infectious disease hospitals as well, often on the front line of the effort against COVID-19. The paper aims to assess the quality of infec…
122676	Rodgers	Missing clinical trial data: the evidence gap in primary data for potential COVID-19 drugs.	Rodgers, F; Pepperrell, T; Keestra, S; Pilkington, V	Missing clinical trial data: the evidence gap in primary data for potential COVID-19 drugs.	Trials	1745-6215	22	1	59	2021	Jan		2021-01-16	33451350	NA	10.1186/s13063-021-05024-y	NA	https://www.ncbi.nlm.nih.gov/pubmed/33451350	Several drugs are being repurposed for the treatment of the coronavirus disease 2019 (COVID-19) pandemic based on in vitro or early clinical findings. As these drugs are being used in varied regimens and dosages, it is important to enable synthesis of existing safety data from clinical trials. However, availability of safety information is limited by a lack of timely reporting of overall clinical…	4	2021-01-18	99	0	FALSE	Missing clinical trial data: the evidence gap in primary data for potential COVID-19 drugs. Several drugs are being repurposed for the treatment of the coronavirus disease 2019 (COVID-19) pandemic based on in vitro or early clinical findings. As these drugs are being used in varied regimens and dosages, it is important to enable synthesis of existing safety data from clinical trials. However, ava…
122730	Lipworth	From SARS and MERS to COVID-19: a review of the quality and responsiveness of clinical management guidelines in outbreak settings	Lipworth, S.; Rigby, I.; Cheng, V.; Bannister, P.; Harriss, E.; Cook, K.; Cai, E.; Tattan, M.; Epie, T.; Manoharan, L.; Lambe, K.; Michelen, M.; Gilibets, A.; Dagens, A.; Sigfrid, L.; Horby, P.	From SARS and MERS to COVID-19: a review of the quality and responsiveness of clinical management guidelines in outbreak settings	medRxiv					2021	1	2021-01-15	2021-01-15	NA	NA	10.1101/2021.01.12.21249654	NA	https://www.medrxiv.org/content/10.1101/2021.01.12.21249654v1?rss=1'	ObjectiveTo assess the responsiveness and quality of clinical management guidelines (CMGs) in SARS, MERS and COVID-19 and determine whether this has improved over time. DesignRapid literature review, quality assessment and focus group consultation. Data Sources- Google and Google Scholar were systematically searched from inception to 6th June 2020.This was supplemented with hand searches of natio…	1	2021-01-20	99	0	TRUE	From SARS and MERS to COVID-19: a review of the quality and responsiveness of clinical management guidelines in outbreak settings ObjectiveTo assess the responsiveness and quality of clinical management guidelines (CMGs) in SARS, MERS and COVID-19 and determine whether this has improved over time. DesignRapid literature review, quality assessment and focus group consultation. Data Sources- Google…
122428	Almalki	Health chatbots for fighting COVID-19: A scoping review	Almalki, M.; Azeez, F.	Health chatbots for fighting COVID-19: A scoping review	Acta Informatica Medica	0353-8109	28	4	241-247	2020	December	2020-12-01	2021-01-15	NA	2010637779	10.5455/AIM.2020.28.241-247	NA	https://doi.org/10.5455/AIM.2020.28.241-247	Health chatbots are rising in popularity and capability for fighting the novel SARS-CoV-2 coronavirus (COVID-19). <ovid:br/>Objective(s): This study aims to review the current literature on COVID-19 related chatbots in healthcare, identify and characterize these emerging technologies and their applications for combating COVID-19, and describe related challenges. <ovid:br/>Method(s): The authors c…	3	2021-01-17	99	0	FALSE	Health chatbots for fighting COVID-19: A scoping review Health chatbots are rising in popularity and capability for fighting the novel SARS-CoV-2 coronavirus (COVID-19). <ovid:br/>Objective(s): This study aims to review the current literature on COVID-19 related chatbots in healthcare, identify and characterize these emerging technologies and their applications for combating COVID-19, and describ…
122418	Prabhu	Phototherapy in dermatology: Care, concerns and best practice amidst COVID-19 pandemic	Prabhu, S.S.; Pai, S.B.; Kayarkatte, M.N.	Phototherapy in dermatology: Care, concerns and best practice amidst COVID-19 pandemic	Iranian Journal of Dermatology	2717-0721	23	Supplement 1	S2-S8	2020		2020	2021-01-15	NA	2005672741	10.22034/ijd.2020.114799	NA	https://doi.org/10.22034/ijd.2020.114799	Phototherapy is an essential and useful therapeutic procedure wherein the properties of ultraviolet light are used to cure certain dermatological conditions like psoriasis, vitiligo, and atopic dermatitis. This is usually an office-based procedure dependent on the accurate use of sophisticated phototherapy units. Since the advent of the COVID-19 pandemic, phototherapy practices were shut down as …	3	2021-01-17	99	0	FALSE	Phototherapy in dermatology: Care, concerns and best practice amidst COVID-19 pandemic Phototherapy is an essential and useful therapeutic procedure wherein the properties of ultraviolet light are used to cure certain dermatological conditions like psoriasis, vitiligo, and atopic dermatitis. This is usually an office-based procedure dependent on the accurate use of sophisticated phototherapy unit…
122390	Sabea	Evaluation of Responsiveness, Adaptation& Alertness for Sample of Iraqi Dentists during COVID-19 Crunch/ (Sample from Baghdad City)	Sabea, D.W.	Evaluation of Responsiveness, Adaptation& Alertness for Sample of Iraqi Dentists during COVID-19 Crunch/ (Sample from Baghdad City)	Systematic Reviews in Pharmacy	0975-8453	12	2	209-218	2021	February	2021-02-01	2021-01-15	NA	2010623472	10.31838/srp.2021.2.26	NA	https://doi.org/10.31838/srp.2021.2.26	Aim of the study The aim was to estimate the level of responsiveness, attitude & adaptation; statement of fear, emotions and alertness in the sample of Iraqi dentists in their privet clinics and their expectations about pandemic effects upon their job regarding COVID-19 crisis. Sample & Method A cross-sectional study based on assessment and analysis of the data obtained from online google form qu…	3	2021-01-17	99	0	FALSE	Evaluation of Responsiveness, Adaptation& Alertness for Sample of Iraqi Dentists during COVID-19 Crunch/ (Sample from Baghdad City) Aim of the study The aim was to estimate the level of responsiveness, attitude & adaptation; statement of fear, emotions and alertness in the sample of Iraqi dentists in their privet clinics and their expectations about pandemic effects upon their job regarding COVID…
122324	Maury	Neurological manifestations associated with SARS-CoV-2 and other coronaviruses: A narrative review for clinicians.	Maury, A; Lyoubi, A; Peiffer-Smadja, N; de Broucker, T; Meppiel, E	Neurological manifestations associated with SARS-CoV-2 and other coronaviruses: A narrative review for clinicians.	Rev Neurol (Paris)	0035-3787				2020	Dec		2021-01-15	33446327	NA	10.1016/j.neurol.2020.10.001	NA	https://www.ncbi.nlm.nih.gov/pubmed/33446327	The past two decades have been marked by three epidemics linked to emerging coronaviruses. The COVID-19 pandemic highlighted the existence of neurological manifestations associated with SARS-CoV-2 infection and raised the question of the neuropathogenicity of coronaviruses. The aim of this review was to summarize the current data about neurological manifestations and diseases linked to human coro…	4	2021-01-17	99	0	FALSE	Neurological manifestations associated with SARS-CoV-2 and other coronaviruses: A narrative review for clinicians. The past two decades have been marked by three epidemics linked to emerging coronaviruses. The COVID-19 pandemic highlighted the existence of neurological manifestations associated with SARS-CoV-2 infection and raised the question of the neuropathogenicity of coronaviruses. The aim o…
122290	Ferrari	Simulating SARS-CoV-2 epidemics by region-specific variables and modeling contact tracing app containment.	Ferrari, A; Santus, E; Cirillo, D; Ponce-de-Leon, M; Marino, N; Ferretti, MT; Santuccione Chadha, A; Mavridis, N; Valencia, A	Simulating SARS-CoV-2 epidemics by region-specific variables and modeling contact tracing app containment.	NPJ Digit Med	2398-6352	4	1	9	2021	Jan		2021-01-15	33446891	NA	10.1038/s41746-020-00374-4	NA	https://www.ncbi.nlm.nih.gov/pubmed/33446891	Targeted contact-tracing through mobile phone apps has been proposed as an instrument to help contain the spread of COVID-19 and manage the lifting of nation-wide lock-downs currently in place in USA and Europe. However, there is an ongoing debate on its potential efficacy, especially in light of region-specific demographics. We built an expanded SIR model of COVID-19 epidemics that accounts for …	4	2021-01-17	99	0	FALSE	Simulating SARS-CoV-2 epidemics by region-specific variables and modeling contact tracing app containment. Targeted contact-tracing through mobile phone apps has been proposed as an instrument to help contain the spread of COVID-19 and manage the lifting of nation-wide lock-downs currently in place in USA and Europe. However, there is an ongoing debate on its potential efficacy, especially in lig…
122275	Sahiledengle	Disinfection of Stethoscope and Non-Infrared Thermometer: Practices of Physicians in Ethiopia in the Era of COVID-19.	Sahiledengle, B; Tekalegn, Y; Bekele, K; Tesemma, A; Edward Quisido, BJ	Disinfection of Stethoscope and Non-Infrared Thermometer: Practices of Physicians in Ethiopia in the Era of COVID-19.	Risk Manag Healthc Policy	1179-1594	13		3245-3257	2020			2021-01-15	33447105	NA	10.2147/RMHP.S289125	NA	https://www.ncbi.nlm.nih.gov/pubmed/33447105	Stethoscopes and non-infrared thermometers are the customary medical equipment used by the physicians on a daily basis, among various patients. With the rise of potential infections in the healthcare facilities and the transmission nature of the current COVID-19 pandemic, consistent and correct disinfections of these devices after each use should not be pardoned. This study, therefore, aimed to a…	4	2021-01-17	99	0	FALSE	Disinfection of Stethoscope and Non-Infrared Thermometer: Practices of Physicians in Ethiopia in the Era of COVID-19. Stethoscopes and non-infrared thermometers are the customary medical equipment used by the physicians on a daily basis, among various patients. With the rise of potential infections in the healthcare facilities and the transmission nature of the current COVID-19 pandemic, consiste…
122273	Yisak	Effects of Vitamin D on COVID-19 Infection and Prognosis: A Systematic Review.	Yisak, H; Ewunetei, A; Kefale, B; Mamuye, M; Teshome, F; Ambaw, B; Yideg Yitbarek, G	Effects of Vitamin D on COVID-19 Infection and Prognosis: A Systematic Review.	Risk Manag Healthc Policy	1179-1594	14		31-38	2021			2021-01-15	33447107	NA	10.2147/RMHP.S291584	NA	https://www.ncbi.nlm.nih.gov/pubmed/33447107	Vitamin D status is related to risks of influenza and respiratory tract infections. Vitamin D has direct antiviral effects primarily against enveloped viruses, and coronavirus is an enveloped virus. The 2019 coronavirus disease had a high mortality rate and impacted the whole population of the planet, with severe acute respiratory syndrome the principal cause of death. Vitamin D can adequately mo…	4	2021-01-17	99	0	FALSE	Effects of Vitamin D on COVID-19 Infection and Prognosis: A Systematic Review. Vitamin D status is related to risks of influenza and respiratory tract infections. Vitamin D has direct antiviral effects primarily against enveloped viruses, and coronavirus is an enveloped virus. The 2019 coronavirus disease had a high mortality rate and impacted the whole population of the planet, with severe acute…
122076	Kesavadev	Blood glucose levels should be considered as a new vital sign indicative of prognosis during hospitalization.	Kesavadev, J; Misra, A; Saboo, B; Aravind, SR; Hussain, A; Czupryniak, L; Raz, I	Blood glucose levels should be considered as a new vital sign indicative of prognosis during hospitalization.	Diabetes Metab Syndr	1878-0334	15	1	221-227	2021	Jan		2021-01-15	33450531	NA	10.1016/j.dsx.2020.12.032	NA	https://www.ncbi.nlm.nih.gov/pubmed/33450531	The measurement of vital signs is an important part of clinical work up. Presently, measurement of blood glucose is a factor for concern mostly when treating individuals with diabetes. Significance of blood glucose measurement in prognosis of non-diabetic and hospitalized patients is not clear. A systematic search of literature published in the Electronic databases, PubMed and Google Scholar was …	4	2021-01-17	99	0	FALSE	Blood glucose levels should be considered as a new vital sign indicative of prognosis during hospitalization. The measurement of vital signs is an important part of clinical work up. Presently, measurement of blood glucose is a factor for concern mostly when treating individuals with diabetes. Significance of blood glucose measurement in prognosis of non-diabetic and hospitalized patients is not …
122021	Mbwogge	Mass Testing with Contact Tracing Compared to Test and Trace for Effective Suppression of COVID-19 in the UK: A rapid review	Mbwogge, M.	Mass Testing with Contact Tracing Compared to Test and Trace for Effective Suppression of COVID-19 in the UK: A rapid review	medRxiv					2021	1	2021-01-15	2021-01-15	NA	NA	10.1101/2021.01.13.21249749	NA	https://www.medrxiv.org/content/10.1101/2021.01.13.21249749v1?rss=1'	Abstract Background: Making testing available to everyone and tracing contacts might be the gold standard towards the control of COVID-19, particularly when significant transmissions are without symptoms. This study evaluated the effectiveness of mass testing and contact tracing in the suppression of COVID-19 compared to conventional Test and Trace in the UK. Design: A rapid review of available e…	1	2021-01-16	99	0	TRUE	Mass Testing with Contact Tracing Compared to Test and Trace for Effective Suppression of COVID-19 in the UK: A rapid review Abstract Background: Making testing available to everyone and tracing contacts might be the gold standard towards the control of COVID-19, particularly when significant transmissions are without symptoms. This study evaluated the effectiveness of mass testing and contact tr…
122019	Papadopoulos	Mortality of Diabetes-related Acute Metabolic Emergencies in COVID-19 patients: a systematic review and meta-analysis	Papadopoulos, V. P.; Avramidou, P.; Bakola, S.-A.; Zikoudi, D.-G.; Touzlatzi, N.; Koutroulos, M.-V.; Filippou, D. K.	Mortality of Diabetes-related Acute Metabolic Emergencies in COVID-19 patients: a systematic review and meta-analysis	medRxiv					2021	1	2021-01-15	2021-01-15	NA	NA	10.1101/2021.01.12.21249697	NA	https://www.medrxiv.org/content/10.1101/2021.01.12.21249697v1?rss=1'	Purpose: Little is known on the mortality rate in COVID-19 related acute metabolic emergencies, namely diabetic ketoacidosis (DKA), hyperglycaemic hyperosmolar state (HHS), combined DKA/HHS, and euglycaemic diabetic ketoacidosis (EDKA). Methods: A systematic literature review was conducted using EMBASE, PubMed/Medline, and Google Scholar from January 1, 2020 to January 9, 2021 to identify all cas…	1	2021-01-16	99	0	TRUE	Mortality of Diabetes-related Acute Metabolic Emergencies in COVID-19 patients: a systematic review and meta-analysis Purpose: Little is known on the mortality rate in COVID-19 related acute metabolic emergencies, namely diabetic ketoacidosis (DKA), hyperglycaemic hyperosmolar state (HHS), combined DKA/HHS, and euglycaemic diabetic ketoacidosis (EDKA). Methods: A systematic literature review was …
121925	Swaminathan	Evaluating the effectiveness of an online faculty development programme for nurse educators about remote teaching during COVID-19	Swaminathan, N.; Govindharaj, P.; Jagadeesh, N.S.; Ravichandran, L.	Evaluating the effectiveness of an online faculty development programme for nurse educators about remote teaching during COVID-19	Journal of Taibah University Medical Sciences	1658-3612				2021		2021	2021-01-14	NA	2010584125	10.1016/j.jtumed.2020.11.003	NA	https://doi.org/10.1016/j.jtumed.2020.11.003	Objective: Engaging learners during the COVID-19 pandemic is a significant challenge for educators. The pandemic has propelled the popularity of online learning, with Google Classroom being widely used by educational institutions as a remote learning platform. This study aimed to evaluate the impact of an online faculty development programme on nurse educators' perceived competency in creating an…	3	2021-01-16	99	0	FALSE	Evaluating the effectiveness of an online faculty development programme for nurse educators about remote teaching during COVID-19 Objective: Engaging learners during the COVID-19 pandemic is a significant challenge for educators. The pandemic has propelled the popularity of online learning, with Google Classroom being widely used by educational institutions as a remote learning platform. This stu…
121871	Neishaboori	Central Nervous System Complications in COVID-19 Patients; a Systematic Review and Meta-Analysis based on Current Evidence	Neishaboori, A.M.; Moshrefiaraghi, D.; Ali, K.M.; Toloui, A.; Yousefifard, M.; Hosseini, M.	Central Nervous System Complications in COVID-19 Patients; a Systematic Review and Meta-Analysis based on Current Evidence	Archives of Academic Emergency Medicine	2645-4904	8	1	2021-09-01	2020	January	2020-01-01	2021-01-14	NA	2010586158	10.22037/aaem.v8i1.798	NA	https://doi.org/10.22037/aaem.v8i1.798	Introduction: Several studies have confirmed neurological involvements, such as acute cerebrovascular disease and impaired consciousness in COVID-19. In the present study, our aim is to investigate the current evidence regarding central nervous system (CNS) complications in patients with confirmed COVID-19. <ovid:br/>Method(s): An extensive search was conducted in electronic databases including M…	3	2021-01-16	99	0	FALSE	Central Nervous System Complications in COVID-19 Patients; a Systematic Review and Meta-Analysis based on Current Evidence Introduction: Several studies have confirmed neurological involvements, such as acute cerebrovascular disease and impaired consciousness in COVID-19. In the present study, our aim is to investigate the current evidence regarding central nervous system (CNS) complications in p…
121869	Emami	Prevalence of Underlying Diseases in Hospitalized Patients with COVID-19: a Systematic Review and Meta-Analysis	Emami, A.; Javanmardi, F.; Pirbonyeh, N.; Akbari, A.	Prevalence of Underlying Diseases in Hospitalized Patients with COVID-19: a Systematic Review and Meta-Analysis	Archives of Academic Emergency Medicine	2645-4904	8	1	2014-01-01	2020	January	2020-01-01	2021-01-14	NA	2010586160	10.22037/aaem.v8i1.600	NA	https://doi.org/10.22037/aaem.v8i1.600	Introduction: In the beginning of 2020, an unexpected outbreak due to a new corona virus made the headlines all over the world. Exponential growth in the number of those affected makes this virus such a threat. The current meta-analysis aimed to estimate the prevalence of underlying disorders in hospitalized COVID-19 patients. <ovid:br/>Method(s): A comprehensive systematic search was performed o…	3	2021-01-16	99	0	FALSE	Prevalence of Underlying Diseases in Hospitalized Patients with COVID-19: a Systematic Review and Meta-Analysis Introduction: In the beginning of 2020, an unexpected outbreak due to a new corona virus made the headlines all over the world. Exponential growth in the number of those affected makes this virus such a threat. The current meta-analysis aimed to estimate the prevalence of underlying dis…
121816	Pezeshgi	COVID-19-associated glomerulopathy and high-risk apol1 genotype; basis for a two-hit mechanism of injury? A narrative review on recent findings	Pezeshgi, A.; Mubarak, M.; Djamali, A.; Mostafavi, L.; Moghadam-Kia, S.; Alimohammadi, N.; Peymani, P.; Pezeshgi, S.	COVID-19-associated glomerulopathy and high-risk apol1 genotype; basis for a two-hit mechanism of injury? A narrative review on recent findings	Journal of Nephropathology	2251-8363	10	2	2021-07-01	2021	April	2021-04-01	2021-01-14	NA	2005764658	10.34172/jnp.2021.11	NA	https://doi.org/10.34172/jnp.2021.11	Kidney is one of the most common organs affected by coronavirus disease 2019 (COVID-19) after the respiratory and immune systems. Among the renal parenchymal components, the tubulointerstitial compartment is presumed to be the prime target of injury in COVID-19. The main mechanism of renal tubular damage by COVID-19 is considered to be indirect, i.e., cytokine-mediated injury. A proportion of inf…	3	2021-01-16	99	0	FALSE	COVID-19-associated glomerulopathy and high-risk apol1 genotype; basis for a two-hit mechanism of injury? A narrative review on recent findings Kidney is one of the most common organs affected by coronavirus disease 2019 (COVID-19) after the respiratory and immune systems. Among the renal parenchymal components, the tubulointerstitial compartment is presumed to be the prime target of injury in CO…
121715	Grimani	Effect of prosocial public health messages for population behaviour change in relation to respiratory infections: a systematic review protocol.	Grimani, A; Bonell, C; Michie, S; Antonopoulou, V; Kelly, MP; Vlaev, I	Effect of prosocial public health messages for population behaviour change in relation to respiratory infections: a systematic review protocol.	BMJ Open	2044-6055	11	1	e044763	2021	1		2021-01-14	33441367	NA	10.1136/bmjopen-2020-044763	NA	https://www.ncbi.nlm.nih.gov/pubmed/33441367	The COVID-19 pandemic represents a major societal challenge that requires large-scale behaviour change, widespread collective action and cooperation to reduce viral transmission. Existing literature indicates that several messaging approaches may be effective, including emphasising the benefits to the recipient, aligning with the recipient's moral values and focusing on protecting others. Current…	4	2021-01-16	99	0	FALSE	Effect of prosocial public health messages for population behaviour change in relation to respiratory infections: a systematic review protocol. The COVID-19 pandemic represents a major societal challenge that requires large-scale behaviour change, widespread collective action and cooperation to reduce viral transmission. Existing literature indicates that several messaging approaches may be effec…
121685	Setiawati	Anxiety and Resilience of Healthcare Workers During COVID-19 Pandemic in Indonesia.	Setiawati, Y; Wahyuhadi, J; Joestandari, F; Maramis, MM; Atika, A	Anxiety and Resilience of Healthcare Workers During COVID-19 Pandemic in Indonesia.	J Multidiscip Healthc	1178-2390	14		2021-08-01	2021			2021-01-14	33442258	NA	10.2147/JMDH.S276655	NA	https://www.ncbi.nlm.nih.gov/pubmed/33442258	The COVID-19 pandemic has an impact on the physical health and mental health of the community, including healthcare workers. Several studies have shown symptoms of depression, anxiety, and sleep disorders in healthcare workers during this pandemic. However, not many studies have examined the resilience of healthcare workers during this pandemic. Resilience is a person's ability to rise and adapt …	4	2021-01-16	99	0	FALSE	Anxiety and Resilience of Healthcare Workers During COVID-19 Pandemic in Indonesia. The COVID-19 pandemic has an impact on the physical health and mental health of the community, including healthcare workers. Several studies have shown symptoms of depression, anxiety, and sleep disorders in healthcare workers during this pandemic. However, not many studies have examined the resilience of healthca…
121624	KardeÅŸ	Public interest in spa therapy during the COVID-19 pandemic: analysis of Google Trends data among Turkey.	KardeÅŸ, S	Public interest in spa therapy during the COVID-19 pandemic: analysis of Google Trends data among Turkey.	Int J Biometeorol	1432-1254				2021	Jan		2021-01-14	33442780	NA	10.1007/s00484-021-02077-1	NA	https://www.ncbi.nlm.nih.gov/pubmed/33442780	In Turkey, spas are widely used and preferred by patients who are seeking relief from their disability and pain. The spa therapy program is partly reimbursed by the national health insurance system. The objective of the present study was to leverage Google Trends to elucidate the public interest in spas in Turkey during the COVID-19 pandemic. Google Trends was queried to analyze search trends wit…	4	2021-01-16	99	0	FALSE	Public interest in spa therapy during the COVID-19 pandemic: analysis of Google Trends data among Turkey. In Turkey, spas are widely used and preferred by patients who are seeking relief from their disability and pain. The spa therapy program is partly reimbursed by the national health insurance system. The objective of the present study was to leverage Google Trends to elucidate the public inter…
121524	Magro	Predicting in-hospital mortality from Coronavirus Disease 2019: A simple validated app for clinical use.	Magro, B; Zuccaro, V; Novelli, L; Zileri, L; Celsa, C; Raimondi, F; Gori, M; CammÃ , G; Battaglia, S; Genova, VG; Paris, L; Tacelli, M; Mancarella, FA; Enea, M; Attanasio, M; Senni, M; Di Marco, F; Lorini, LF; Fagiuoli, S; Bruno, R; CammÃ , C; Gasbarrini, A	Predicting in-hospital mortality from Coronavirus Disease 2019: A simple validated app for clinical use.	PLoS One	1932-6203	16	1	e0245281	2021			2021-01-14	33444411	NA	10.1371/journal.pone.0245281	NA	https://www.ncbi.nlm.nih.gov/pubmed/33444411	Validated tools for predicting individual in-hospital mortality of COVID-19 are lacking. We aimed to develop and to validate a simple clinical prediction rule for early identification of in-hospital mortality of patients with COVID-19. We enrolled 2191 consecutive hospitalized patients with COVID-19 from three Italian dedicated units (derivation cohort: 1810 consecutive patients from Bergamo and …	4	2021-01-16	99	0	FALSE	Predicting in-hospital mortality from Coronavirus Disease 2019: A simple validated app for clinical use. Validated tools for predicting individual in-hospital mortality of COVID-19 are lacking. We aimed to develop and to validate a simple clinical prediction rule for early identification of in-hospital mortality of patients with COVID-19. We enrolled 2191 consecutive hospitalized patients with CO…
121518	Lahiri	Has loneliness and poor resilient coping influenced the magnitude of psychological distress among apparently healthy Indian adults during the lockdown? Evidence from a rapid online nation-wide cross-sectional survey.	Lahiri, A; Jha, SS; Acharya, R; Dey, A; Chakraborty, A	Has loneliness and poor resilient coping influenced the magnitude of psychological distress among apparently healthy Indian adults during the lockdown? Evidence from a rapid online nation-wide cross-sectional survey.	PLoS One	1932-6203	16	1	e0245509	2021			2021-01-14	33444423	NA	10.1371/journal.pone.0245509	NA	https://www.ncbi.nlm.nih.gov/pubmed/33444423	The burden of psychological distress is increasing with the spread of the pandemic and also with the enforcement of its containment measures. The aim of this research was to determine the proportion of self-reported psychological distress, loneliness and degrees of resilient coping, and to also investigate the relationship of loneliness, coping and other variables with psychological distress amon…	4	2021-01-16	99	0	FALSE	Has loneliness and poor resilient coping influenced the magnitude of psychological distress among apparently healthy Indian adults during the lockdown? Evidence from a rapid online nation-wide cross-sectional survey. The burden of psychological distress is increasing with the spread of the pandemic and also with the enforcement of its containment measures. The aim of this research was to determin…
121484	Hashemi-Madani	Typical chest CT features can determine the severity of COVID-19: A systematic review and meta-analysis of the observational studies.	Hashemi-Madani, N; Emami, Z; Janani, L; Khamseh, ME	Typical chest CT features can determine the severity of COVID-19: A systematic review and meta-analysis of the observational studies.	Clin Imaging	1873-4499	74		67-75	2021	Jan		2021-01-14	33444992	NA	10.1016/j.clinimag.2020.12.037	NA	https://www.ncbi.nlm.nih.gov/pubmed/33444992	It remains unclear whether a specific chest CT characteristic is associated with the clinical severity of COVID-19. This meta-analysis was performed to assess the relationship between different chest CT features and severity of clinical presentation in COVID-19. PubMed, Embase, Scopus, web of science databases (WOS), Cochrane library, and Google scholar were searched up to May 19, 2020 for observ…	4	2021-01-16	99	0	FALSE	Typical chest CT features can determine the severity of COVID-19: A systematic review and meta-analysis of the observational studies. It remains unclear whether a specific chest CT characteristic is associated with the clinical severity of COVID-19. This meta-analysis was performed to assess the relationship between different chest CT features and severity of clinical presentation in COVID-19. Pu…
121424	Mensah	A Systematic Review Protocol of the Antiviral Activity of Chloroquine and Hydroxychloroquine against COVID-19	Mensah, K.B.; Mensah, A.B.B.; Attakorah, J.; Bangalee, V.; Oosthuizen, F.	A Systematic Review Protocol of the Antiviral Activity of Chloroquine and Hydroxychloroquine against COVID-19	Systematic Reviews in Pharmacy	0975-8453	11	11	1362-1365	2020	November	2020-11-01	2021-01-13	NA	2010613038	10.31838/srp.2020.11.193	NA	https://doi.org/10.31838/srp.2020.11.193	The recent outbreak of the Severe Acute Respiratory Syndrome Coronavirus 2 (SARS-CoV-2), or COVID-19 with no approved medicines has led to global health threat. Currently, repositioning of old medicines seems the most responsible strategy for potential cure and prevention COVID-19. Hydroxychloroquine and chloroquine have shown promising efficacy against COVID-19 related pneumonia in clinical stud…	3	2021-01-15	99	0	FALSE	A Systematic Review Protocol of the Antiviral Activity of Chloroquine and Hydroxychloroquine against COVID-19 The recent outbreak of the Severe Acute Respiratory Syndrome Coronavirus 2 (SARS-CoV-2), or COVID-19 with no approved medicines has led to global health threat. Currently, repositioning of old medicines seems the most responsible strategy for potential cure and prevention COVID-19. Hydrox…
121402	Canli	Health anxiety and emotion regulation during the period of covid-19 outbreak in turkey	Canli, D.; Karasar, B.	Health anxiety and emotion regulation during the period of covid-19 outbreak in turkey	Psychiatria Danubina	0353-5053	32	2021-04-03	513-520	2021		2021	2021-01-13	NA	2010604250	10.24869/PSYD.2020.513	NA	https://doi.org/10.24869/PSYD.2020.513	The process of COVID-19 outbreak has affected Turkey as it has affected the whole world. The purpose of the current study is to investigate individuals' health anxiety and emotion regulation during the period of COVID-19 outbreak in Turkey in relation to some variables. The study also aims to explore the relationship between emotion regulation and health anxiety. Subjects and methods: The study w…	3	2021-01-15	99	0	FALSE	Health anxiety and emotion regulation during the period of covid-19 outbreak in turkey The process of COVID-19 outbreak has affected Turkey as it has affected the whole world. The purpose of the current study is to investigate individuals' health anxiety and emotion regulation during the period of COVID-19 outbreak in Turkey in relation to some variables. The study also aims to explore the relati…
121372	Cowley	Genomic and mobility data reveal mass population movement as a driver of SARS-CoV-2 dissemination and diversity in Bangladesh	Cowley, L. A.; Afrad, M. H.; Rahman, S. I. A.; Mahfuz-Al-Mamun, M.; Chin, T.; Mahmud, A. S.; Rahman, M. Z.; Billah, M. M.; Khan, M. H.; Sultana, S.; Khondaker, T.; Baker, S.; Banik, N.; Alam, A. N.; Mannoor, K.; Banu, S.; Chowdhury, A.; Flora, M. S.; Thomson, N.; Buckee, C.; Qadri, F.; Shirin, T.	Genomic and mobility data reveal mass population movement as a driver of SARS-CoV-2 dissemination and diversity in Bangladesh	medRxiv					2021	1	2021-01-13	2021-01-13	NA	NA	10.1101/2021.01.05.21249196	NA	https://www.medrxiv.org/content/10.1101/2021.01.05.21249196v1?rss=1'	Background New data streams are being used to track the pandemic of SARS-CoV-2, including genomic data which provides insights into patterns of importation and spatial spread of the virus, as well as population mobility data obtained from mobile phones. Here, we analyse the emergence and outbreak trajectory of SARS-CoV-2 in Bangladesh using these new data streams, and identify mass population mov…	1	2021-01-14	99	0	TRUE	Genomic and mobility data reveal mass population movement as a driver of SARS-CoV-2 dissemination and diversity in Bangladesh Background New data streams are being used to track the pandemic of SARS-CoV-2, including genomic data which provides insights into patterns of importation and spatial spread of the virus, as well as population mobility data obtained from mobile phones. Here, we analyse th…
121271	Kaufman-Shriqui	Virtual nutrition consultation - what can we learn from the COVID-19 pandemic?	Kaufman-Shriqui, V; Sherf-Dagan, S; Boaz, M; Birk, R	Virtual nutrition consultation - what can we learn from the COVID-19 pandemic?	Public Health Nutr	1475-2727			2024-01-01	2021	Jan		2021-01-13	33436134	NA	10.1017/S1368980021000148	NA	https://www.ncbi.nlm.nih.gov/pubmed/33436134	To investigate the extent, quality, and challenges of dietetic counseling during the pandemic. A cross-sectional online 36-item Google Survey. The survey queried demographics and information on usage and perceived telemedicine quality. The survey was distributed to Israeli Dietetic Association (ATID) mailing list between March 31-May 5, 2020. Clinical Dietitians, members of ATID, who consented to…	4	2021-01-14	99	0	FALSE	Virtual nutrition consultation - what can we learn from the COVID-19 pandemic? To investigate the extent, quality, and challenges of dietetic counseling during the pandemic. A cross-sectional online 36-item Google Survey. The survey queried demographics and information on usage and perceived telemedicine quality. The survey was distributed to Israeli Dietetic Association (ATID) mailing list betwe…
121268	Liu	Mental health outcomes of coronavirus infection survivors: A rapid meta-analysis.	Liu, D; Baumeister, RF; Zhou, Y	Mental health outcomes of coronavirus infection survivors: A rapid meta-analysis.	J Psychiatr Res	1879-1379				2020	Oct		2021-01-13	33436263	NA	10.1016/j.jpsychires.2020.10.015	NA	https://www.ncbi.nlm.nih.gov/pubmed/33436263	The current COVID pandemic is happening while the long-term effects of coronavirus infection remain poorly understood. The present article meta-analyzed mental health outcomes (anxiety, depression, etc.) from a previous coronavirus outbreak in China (2002). CNKI, Wanfang, PubMed/Medline, Scopus, Web of Science, Baidu Scholar, and Google Scholar were searched up to early June 2020 for articles in …	4	2021-01-14	99	0	FALSE	Mental health outcomes of coronavirus infection survivors: A rapid meta-analysis. The current COVID pandemic is happening while the long-term effects of coronavirus infection remain poorly understood. The present article meta-analyzed mental health outcomes (anxiety, depression, etc.) from a previous coronavirus outbreak in China (2002). CNKI, Wanfang, PubMed/Medline, Scopus, Web of Science, Baid…
121190	Mumtaz	COVID-19 Rehab Fright Management.	Mumtaz, N; Saqulain, G; Mumtaz, N	COVID-19 Rehab Fright Management.	Pak J Med Sci	1681-715X	37	1	277-282	2021	2021		2021-01-13	33437291	NA	10.12669/pjms.37.1.3187	NA	https://www.ncbi.nlm.nih.gov/pubmed/33437291	Being diagnosed as positive for SARS-2 CoV RNA on PCR generates anxiety and stress as well as depression due to the prospects of being isolated. With genetically varied forms of virus on the rise the widely adopted manner to protect oneself is social distancing. This is frightening for rehabilitation professionals who at times are exposed at close quarters to the patients as rehabilitation is ess…	4	2021-01-14	99	0	FALSE	COVID-19 Rehab Fright Management. Being diagnosed as positive for SARS-2 CoV RNA on PCR generates anxiety and stress as well as depression due to the prospects of being isolated. With genetically varied forms of virus on the rise the widely adopted manner to protect oneself is social distancing. This is frightening for rehabilitation professionals who at times are exposed at close quarters to the…
121189	Mumtaz	Online Academics in Pakistan: COVID-19 and Beyond.	Mumtaz, N; Saqulain, G; Mumtaz, N	Online Academics in Pakistan: COVID-19 and Beyond.	Pak J Med Sci	1681-715X	37	1	283-287	2021	2021		2021-01-13	33437292	NA	10.12669/pjms.37.1.2894	NA	https://www.ncbi.nlm.nih.gov/pubmed/33437292	COVID-19 is a menace for Pakistan's fragile and overburdened health care system and infrastructure, insidiously permeating the socio-economic fabric. Globally complete to partial shutdown of educational institutions has been enforced, transitioning from face to face to online academics. Academic institutes are floundering to withstand the brunt. Therefore, the current study was conducted to attem…	4	2021-01-14	99	0	FALSE	Online Academics in Pakistan: COVID-19 and Beyond. COVID-19 is a menace for Pakistan's fragile and overburdened health care system and infrastructure, insidiously permeating the socio-economic fabric. Globally complete to partial shutdown of educational institutions has been enforced, transitioning from face to face to online academics. Academic institutes are floundering to withstand the brunt. …
121160	Hejaz	Palestinian strategies, guidelines, and challenges in the treatment and management of coronavirus disease-2019 (COVID-19).	Hejaz, HA	Palestinian strategies, guidelines, and challenges in the treatment and management of coronavirus disease-2019 (COVID-19).	Avicenna J Med	2231-0770	10	4	135-162	2020	2020		2021-01-13	33437687	NA	10.4103/ajm.ajm_171_20	NA	https://www.ncbi.nlm.nih.gov/pubmed/33437687	Coronavirus disease-2019 (COVID-19) outbreak is a global concern and the World Health Organization (WHO) has declared it as a Public Health Emergency of International Concern. The Palestinian Authority (PA) has quickly and effectively responded to the outbreak of COVID-19, using an internationally and nationally coordinated, to contain the spread of the virus within the borders. The PA approaches…	4	2021-01-14	99	0	FALSE	Palestinian strategies, guidelines, and challenges in the treatment and management of coronavirus disease-2019 (COVID-19). Coronavirus disease-2019 (COVID-19) outbreak is a global concern and the World Health Organization (WHO) has declared it as a Public Health Emergency of International Concern. The Palestinian Authority (PA) has quickly and effectively responded to the outbreak of COVID-19, us…
121153	Mohamadi	Geriatric challenges in the new coronavirus disease-19 (COVID-19) pandemic: A systematic review.	Mohamadi, M; Goodarzi, A; Aryannejad, A; Fattahi, N; Alizadeh-Khoei, M; Miri, S; Hekmat, H; Payab, M; Bodaghabadi, M	Geriatric challenges in the new coronavirus disease-19 (COVID-19) pandemic: A systematic review.	Med J Islam Repub Iran	1016-1430	34		123	2020			2021-01-13	33437719	NA	10.34171/mjiri.34.123	NA	https://www.ncbi.nlm.nih.gov/pubmed/33437719	Background: During the COVID-19 pandemic, elderly individuals (with the chronological age of 65 years and above) are more susceptible to the SARS-CoV-2 infection complications due to altered immune system response and the higher rate of underlying comorbidities. A vast majority of mortalities are reported in elderly patients; thus, this study aimed to evaluate complications of COVID-19 in elderly…	4	2021-01-14	99	0	FALSE	Geriatric challenges in the new coronavirus disease-19 (COVID-19) pandemic: A systematic review. Background: During the COVID-19 pandemic, elderly individuals (with the chronological age of 65 years and above) are more susceptible to the SARS-CoV-2 infection complications due to altered immune system response and the higher rate of underlying comorbidities. A vast majority of mortalities are repo…
121022	Silva-Sobrinho	Coping with COVID-19 in an international border region: health and economy.	Silva-Sobrinho, RA; Zilly, A; Silva, RMMD; Arcoverde, MAM; Deschutter, EJ; Palha, PF; Bernardi, AS	Coping with COVID-19 in an international border region: health and economy.	Rev Lat Am Enfermagem	1518-8345	29		e3398	2021			2021-01-13	33439950	NA	10.1590/1518-8345.4659.3398	NA	https://www.ncbi.nlm.nih.gov/pubmed/33439950	to analyze how the social isolation measures and closed borders affected the health and economy in an international border region. descriptive cross-sectional study conducted in the western region of ParanÃ¡, Brazil, using an electronic form created using GoogleÂ® forms. A sample of 2,510 people was addressed. Descriptive analysis and the Chi-square test were performed, with a level of significan…	4	2021-01-14	99	0	FALSE	Coping with COVID-19 in an international border region: health and economy. to analyze how the social isolation measures and closed borders affected the health and economy in an international border region. descriptive cross-sectional study conducted in the western region of ParanÃ¡, Brazil, using an electronic form created using GoogleÂ® forms. A sample of 2,510 people was addressed. Descriptive…
120968	Mina	An online observational study assessing clinical characteristics and impacts of the COVID-19 pandemic on mental health: a perspective study from Bangladesh	Mina, F.B.; Billah, M.; Karmakar, S.; Das, S.; Rahman, M.S.; Hasan, M.F.; Acharjee, U.K.	An online observational study assessing clinical characteristics and impacts of the COVID-19 pandemic on mental health: a perspective study from Bangladesh	Journal of Public Health (Germany)	2198-1833				2021		2021	2021-01-12	NA	2010123983	10.1007/s10389-020-01445-2	NA	https://doi.org/10.1007/s10389-020-01445-2	Purpose: The pandemic of coronavirus disease 2019 (COVID-19) has cost numerous lives and induced tremendous mental stress among people. The purpose of this research was to determine anxiety and depression levels, clinical features, and the connections between demographic variables and depression prevalence as well as anxiety prevalence among reported COVID-19 cases in Bangladesh. <ovid:br/>Method…	3	2021-01-13	99	0	FALSE	An online observational study assessing clinical characteristics and impacts of the COVID-19 pandemic on mental health: a perspective study from Bangladesh Purpose: The pandemic of coronavirus disease 2019 (COVID-19) has cost numerous lives and induced tremendous mental stress among people. The purpose of this research was to determine anxiety and depression levels, clinical features, and the con…
120939	Tabatabaii	Sars coronavirus 2, severe acute respiratory syndrome, and middle east respiratory syndrome in children: A review on epidemiology, clinical presentation, and diagnosis	Tabatabaii, S.A.; Soltani, P.; Khanbabaee, G.; Sharma, D.; Valizadeh, R.; Farahbakhsh, N.; Tariverdi, M.; Pourghasem, M.; Tabiei, E.	Sars coronavirus 2, severe acute respiratory syndrome, and middle east respiratory syndrome in children: A review on epidemiology, clinical presentation, and diagnosis	Archives of Pediatric Infectious Diseases	2322-1828	8	4	2021-08-01	2020	October	2020-10-01	2021-01-12	NA	2005743932	10.5812/apid.104860	NA	https://doi.org/10.5812/apid.104860	Context: Coronavirus Disease 2019 (COVID-19) pandemic has caused irreparable damage to society. The pediatric population may be asymptomatic but has positive viral nucleic acid test results and plays an important role in spreading the infection in populations. However, there is a substantial information gap on the epidemiology, pathology, and clinical presentations of COVID-19 in pediatric patien…	3	2021-01-13	99	0	FALSE	Sars coronavirus 2, severe acute respiratory syndrome, and middle east respiratory syndrome in children: A review on epidemiology, clinical presentation, and diagnosis Context: Coronavirus Disease 2019 (COVID-19) pandemic has caused irreparable damage to society. The pediatric population may be asymptomatic but has positive viral nucleic acid test results and plays an important role in spreading …
120825	Sharma	Excess Cerebrovascular Mortality in the United States During the COVID-19 Pandemic.	Sharma, R; Kuohn, LR; Weinberger, DM; Warren, JL; Sansing, LH; Jasne, A; Falcone, G; Dhand, A; Sheth, KN	Excess Cerebrovascular Mortality in the United States During the COVID-19 Pandemic.	Stroke	1524-4628			STROKEAHA120031975	2021	Jan		2021-01-12	33430638	NA	10.1161/STROKEAHA.120.031975	NA	https://www.ncbi.nlm.nih.gov/pubmed/33430638	The magnitude and drivers of excess cerebrovascular-specific mortality during the coronavirus disease 2019 (COVID-19) pandemic are unknown. We aim to quantify excess stroke-related deaths and characterize its association with social distancing behavior and COVID-19-related vascular pathology. United States and state-level excess cerebrovascular deaths from January to May 2020 were quantified usin…	4	2021-01-13	99	0	FALSE	Excess Cerebrovascular Mortality in the United States During the COVID-19 Pandemic. The magnitude and drivers of excess cerebrovascular-specific mortality during the coronavirus disease 2019 (COVID-19) pandemic are unknown. We aim to quantify excess stroke-related deaths and characterize its association with social distancing behavior and COVID-19-related vascular pathology. United States and sta…
120797	Zhand	Implications of the COVID-19 pandemic for patients with schizophrenia spectrum disorders: narrative review.	Zhand, N; Joober, R	Implications of the COVID-19 pandemic for patients with schizophrenia spectrum disorders: narrative review.	BJPsych Open	2056-4724	7	1	e35	2021	Jan		2021-01-12	33431109	NA	10.1192/bjo.2020.157	NA	https://www.ncbi.nlm.nih.gov/pubmed/33431109	COVID-19 was declared a pandemic in March 2020, by the World Health Organization. The pandemic has had unprecedented worldwide implications, in particular on marginalized populations. The aim of this study is to review the impact of the pandemic on patients with schizophrenia spectrum disorders. A number of databases were searched for this review, including PubMed, EMBASE, PsycINFO and Google Sch…	4	2021-01-13	99	0	FALSE	Implications of the COVID-19 pandemic for patients with schizophrenia spectrum disorders: narrative review. COVID-19 was declared a pandemic in March 2020, by the World Health Organization. The pandemic has had unprecedented worldwide implications, in particular on marginalized populations. The aim of this study is to review the impact of the pandemic on patients with schizophrenia spectrum disor…
120715	Mina	An online observational study assessing clinical characteristics and impacts of the COVID-19 pandemic on mental health: a perspective study from Bangladesh.	Mina, FB; Billah, M; Karmakar, S; Das, S; Rahman, MS; Hasan, MF; Acharjee, UK	An online observational study assessing clinical characteristics and impacts of the COVID-19 pandemic on mental health: a perspective study from Bangladesh.	Z Gesundh Wiss	0943-1853			2021-09-01	2021	Jan		2021-01-12	33432286	NA	10.1007/s10389-020-01445-2	NA	https://www.ncbi.nlm.nih.gov/pubmed/33432286	The pandemic of coronavirus disease 2019 (COVID-19) has cost numerous lives and induced tremendous mental stress among people. The purpose of this research was to determine anxiety and depression levels, clinical features, and the connections between demographic variables and depression prevalence as well as anxiety prevalence among reported COVID-19 cases in Bangladesh. For the purpose of data c…	4	2021-01-13	99	0	FALSE	An online observational study assessing clinical characteristics and impacts of the COVID-19 pandemic on mental health: a perspective study from Bangladesh. The pandemic of coronavirus disease 2019 (COVID-19) has cost numerous lives and induced tremendous mental stress among people. The purpose of this research was to determine anxiety and depression levels, clinical features, and the connections…
120700	Sood	Emerging Evidence on Multisystem Inflammatory Syndrome in Children Associated with SARS-CoV-2 Infection: a Systematic Review with Meta-analysis.	Sood, M; Sharma, S; Sood, I; Sharma, K; Kaushik, A	Emerging Evidence on Multisystem Inflammatory Syndrome in Children Associated with SARS-CoV-2 Infection: a Systematic Review with Meta-analysis.	SN Compr Clin Med	2523-8973			2021-10-01	2021	Jan		2021-01-12	33432304	NA	10.1007/s42399-020-00690-6	NA	https://www.ncbi.nlm.nih.gov/pubmed/33432304	With the increased spread of severe acute respiratory syndrome coronavirus 2 infection, more patients with multisystem inflammatory syndrome in children (MIS-C) are being reported worldwide. This systematic review with meta-analysis aims to analyse the clinical features, proposed pathogenesis and current treatment options for effective management of children with this novel entity. Electronic dat…	4	2021-01-13	99	0	FALSE	Emerging Evidence on Multisystem Inflammatory Syndrome in Children Associated with SARS-CoV-2 Infection: a Systematic Review with Meta-analysis. With the increased spread of severe acute respiratory syndrome coronavirus 2 infection, more patients with multisystem inflammatory syndrome in children (MIS-C) are being reported worldwide. This systematic review with meta-analysis aims to analyse the c…
120565	Tandon	A Comprehensive Systematic Review of CSF analysis that defines Neurological Manifestations of COVID-19.	Tandon, M; Kataria, S; Patel, J; Mehta, TR; Daimee, M; Patel, V; Prasad, A; Chowdhary, AA; Jaiswal, S; Sriwastava, S	A Comprehensive Systematic Review of CSF analysis that defines Neurological Manifestations of COVID-19.	Int J Infect Dis	1878-3511				2021	Jan		2021-01-12	33434662	NA	10.1016/j.ijid.2021.01.002	NA	https://www.ncbi.nlm.nih.gov/pubmed/33434662	Limited literature exists on CSF findings in COVID-19 patients with neurological symptoms. In this review, we conducted a descriptive analysis of CSF findings in patients with COVID-19 to understand prognosis and explore therapeutic options. We searched PubMed, Google Scholar and Scopus databases using the keywords 'SARS-CoV-2 in cerebrospinal fluid', 'SARS-CoV-2 and CNS Complications' for report…	4	2021-01-13	99	0	FALSE	A Comprehensive Systematic Review of CSF analysis that defines Neurological Manifestations of COVID-19. Limited literature exists on CSF findings in COVID-19 patients with neurological symptoms. In this review, we conducted a descriptive analysis of CSF findings in patients with COVID-19 to understand prognosis and explore therapeutic options. We searched PubMed, Google Scholar and Scopus databas…
120430	Sopyan	A review: Disinfectant, antiseptic, and its use for infection	Sopyan, I.; Insan Sunan, K.S.; Cikra Ikhda, N.H.S.; Yasri Husaironi, M.	A review: Disinfectant, antiseptic, and its use for infection	International Journal of Research in Pharmaceutical Sciences	0975-7538	11	Special Issue 1	1507-1516	2020	Mar	2020-03-11	2021-01-11	NA	2005738657	10.26452/ijrps.v11iSPL1.3708	NA	https://doi.org/10.26452/ijrps.v11iSPL1.3708	Control of microorganisms is vital to prevent infection. Prevention can be done in various ways, one of which is the use of disinfectants and antiseptics. The widespread use of disinfectants and antiseptics due to the outbreak of COVID-19 has led to the use of antiseptics that are not appropriate for society. The use of biocide agents that are not used correctly can endanger the health of its use…	3	2021-01-12	99	0	FALSE	A review: Disinfectant, antiseptic, and its use for infection Control of microorganisms is vital to prevent infection. Prevention can be done in various ways, one of which is the use of disinfectants and antiseptics. The widespread use of disinfectants and antiseptics due to the outbreak of COVID-19 has led to the use of antiseptics that are not appropriate for society. The use of biocide agents …
120429	Laksemi	Medicinal plants as recent complementary and alternative therapy for covid-19: A review	Laksemi, D.A.A.S.; Sukrama, D.M.; Sudarmaja, M.; Damayanti, P.A.A.; Swastika, K.; Diarthini, N.L.P.E.; Astawa, N.M.; Tunas, K.	Medicinal plants as recent complementary and alternative therapy for covid-19: A review	Tropical Journal of Natural Product Research	2616-0684	4	12	1025-1032	2020	December	2020-12-01	2021-01-11	NA	2005740995	10.26538/tjnpr/v4i12.1	NA	https://doi.org/10.26538/tjnpr/v4i12.1	The World Health Organization stated COVID-19 became a pandemic since March 11, 2020. With the absence of a vaccine and standard treatment for Covid-19 infection, individual protection including maintaining personal hygiene, consumption of food, vegetables and fruit that can increase immunity is the key to preventing COVID-19. The combination of herbs and modern therapy can contribute to lower mo…	3	2021-01-12	99	0	FALSE	Medicinal plants as recent complementary and alternative therapy for covid-19: A review The World Health Organization stated COVID-19 became a pandemic since March 11, 2020. With the absence of a vaccine and standard treatment for Covid-19 infection, individual protection including maintaining personal hygiene, consumption of food, vegetables and fruit that can increase immunity is the key to pre…
120324	Salehi	The prevalence of post-traumatic stress disorder related symptoms in Coronavirus outbreaks: A systematic-review and meta-analysis	Salehi, M.; Amanat, M.; Mohammadi, M.; Salmanian, M.; Rezaei, N.; Saghazadeh, A.; Garakani, A.	The prevalence of post-traumatic stress disorder related symptoms in Coronavirus outbreaks: A systematic-review and meta-analysis	Journal of Affective Disorders	0165-0327	282		527-538	2021	Mar	2021-03-01	2021-01-11	NA	2010585404	10.1016/j.jad.2020.12.188	NA	https://doi.org/10.1016/j.jad.2020.12.188	: Infectious disease outbreaks affect physical and mental health of humans worldwide. Studies showed that the prevalence of post-traumatic stress disorder (PTSD) symptoms increased in these conditions. This systematic-review and meta-analysis aimed to assess the prevalence of PTSD related symptoms in coronavirus outbreaks. <ovid:br/>Method(s):: Systematic search of literature was conducted in Sco…	3	2021-01-12	99	0	FALSE	The prevalence of post-traumatic stress disorder related symptoms in Coronavirus outbreaks: A systematic-review and meta-analysis : Infectious disease outbreaks affect physical and mental health of humans worldwide. Studies showed that the prevalence of post-traumatic stress disorder (PTSD) symptoms increased in these conditions. This systematic-review and meta-analysis aimed to assess the preval…
120297	Chakraborty	SARS-CoV-2 protein drug targets landscape: a potential pharmacological insight view for the new drug development.	Chakraborty, C; Bhattacharya, M; Mallick, B; Sharma, AR; Lee, SS; Agoramoorthy, G	SARS-CoV-2 protein drug targets landscape: a potential pharmacological insight view for the new drug development.	Expert Rev Clin Pharmacol	1751-2441				2021	Jan		2021-01-11	33423554	NA	10.1080/17512433.2021.1874348	NA	https://www.ncbi.nlm.nih.gov/pubmed/33423554	Protein drug targets play a significant choice in different stages of the drug discovery process. There is an urgent need to understand the drug discovery approaches and protein drug targets (PDT) of SARS-CoV-2, with structural insights for the development of SARS-CoV-2 drugs through targeted therapeutic approach. We have described the protein as a drug target class and also discussed various dru…	4	2021-01-12	99	0	FALSE	SARS-CoV-2 protein drug targets landscape: a potential pharmacological insight view for the new drug development. Protein drug targets play a significant choice in different stages of the drug discovery process. There is an urgent need to understand the drug discovery approaches and protein drug targets (PDT) of SARS-CoV-2, with structural insights for the development of SARS-CoV-2 drugs through …
120199	Valizadeh-Haghi	Health websites on COVID-19: are they readable and credible enough to help public self-care?	Valizadeh-Haghi, S; Khazaal, Y; Rahmatizadeh, S	Health websites on COVID-19: are they readable and credible enough to help public self-care?	J Med Libr Assoc	1558-9439	109	1	75-83	2021	Jan		2021-01-11	33424467	NA	10.5195/jmla.2021.1020	NA	https://www.ncbi.nlm.nih.gov/pubmed/33424467	There are concerns about nonscientific and/or unclear information on the coronavirus disease 2019 (COVID-19) that is available on the Internet. Furthermore, people's ability to understand health information varies and depends on their skills in reading and interpreting information. This study aims to evaluate the readability and creditability of websites with COVID-19-related information. The sea…	4	2021-01-12	99	0	FALSE	Health websites on COVID-19: are they readable and credible enough to help public self-care? There are concerns about nonscientific and/or unclear information on the coronavirus disease 2019 (COVID-19) that is available on the Internet. Furthermore, people's ability to understand health information varies and depends on their skills in reading and interpreting information. This study aims to eval…
120182	Ungureanu	Impact of the COVID-19 Pandemic on Health-Related Quality of Life, Anxiety, and Training Among Young Gastroenterologists in Romania.	Ungureanu, BS; Vladut, C; Bende, F; Sandru, V; Tocia, C; Turcu-Stiolica, RA; Groza, A; Balan, GG; Turcu-Stiolica, A	Impact of the COVID-19 Pandemic on Health-Related Quality of Life, Anxiety, and Training Among Young Gastroenterologists in Romania.	Front Psychol	1664-1078	11		579177	2020			2021-01-11	33424692	NA	10.3389/fpsyg.2020.579177	NA	https://www.ncbi.nlm.nih.gov/pubmed/33424692	The novel COVID-19 infection has spread all over the world and is still generating a lot of issues at different levels. There is a lack of control in disease early diagnosis and rapid evolution, which impacts both the medical and the economic system. Young gastroenterologists should adapt to overcome current difficulties and continue their life and general training. This is a multi-center nationa…	4	2021-01-12	99	0	FALSE	Impact of the COVID-19 Pandemic on Health-Related Quality of Life, Anxiety, and Training Among Young Gastroenterologists in Romania. The novel COVID-19 infection has spread all over the world and is still generating a lot of issues at different levels. There is a lack of control in disease early diagnosis and rapid evolution, which impacts both the medical and the economic system. Young gastroent…
120181	Diniz	Reduction of Physical Activity Levels During the COVID-19 Pandemic Might Negatively Disturb Sleep Pattern.	Diniz, TA; Christofaro, DGD; Tebar, WR; Cucato, GG; Botero, JP; Correia, MA; Ritti-Dias, RM; Lofrano-Prado, MC; Prado, WL	Reduction of Physical Activity Levels During the COVID-19 Pandemic Might Negatively Disturb Sleep Pattern.	Front Psychol	1664-1078	11		586157	2020			2021-01-11	33424702	NA	10.3389/fpsyg.2020.586157	NA	https://www.ncbi.nlm.nih.gov/pubmed/33424702	The outbreak of novel coronavirus disease 2019 (COVID-19) has caused a global panic and public concern due to its mortality ratio and lack of treatments/vaccines. Reduced levels of physical activity have been reported during the outbreak, affecting the normal daily pattern. To investigate (i) the relationship of physical activity level with sleep quality and (ii) the effects of reduction physical…	4	2021-01-12	99	0	FALSE	Reduction of Physical Activity Levels During the COVID-19 Pandemic Might Negatively Disturb Sleep Pattern. The outbreak of novel coronavirus disease 2019 (COVID-19) has caused a global panic and public concern due to its mortality ratio and lack of treatments/vaccines. Reduced levels of physical activity have been reported during the outbreak, affecting the normal daily pattern. To investigate (i…
120158	Khalifa	A Study of the Neutrosophic Set Significance on Deep Transfer Learning Models: an Experimental Case on a Limited COVID-19 Chest X-ray Dataset.	Khalifa, NEM; Smarandache, F; Manogaran, G; Loey, M	A Study of the Neutrosophic Set Significance on Deep Transfer Learning Models: an Experimental Case on a Limited COVID-19 Chest X-ray Dataset.	Cognit Comput	1866-9956			2021-10-01	2021	Jan		2021-01-11	33425043	NA	10.1007/s12559-020-09802-9	NA	https://www.ncbi.nlm.nih.gov/pubmed/33425043	Coronavirus, also known as COVID-19, has spread to several countries around the world. It was announced as a pandemic disease by The World Health Organization (WHO) in 2020 for its devastating impact on humans. With the advancements in computer science algorithms, the detection of this type of virus in the early stages is urgently needed for the fast recovery of patients. In this paper, a study o…	4	2021-01-12	99	0	FALSE	A Study of the Neutrosophic Set Significance on Deep Transfer Learning Models: an Experimental Case on a Limited COVID-19 Chest X-ray Dataset. Coronavirus, also known as COVID-19, has spread to several countries around the world. It was announced as a pandemic disease by The World Health Organization (WHO) in 2020 for its devastating impact on humans. With the advancements in computer science alg…
120081	Omare	A review of tobacco abuse and its epidemiological consequences.	Omare, MO; Kibet, JK; Cherutoi, JK; Kengara, FO	A review of tobacco abuse and its epidemiological consequences.	Z Gesundh Wiss	0943-1853			2016-01-01	2021	Jan		2021-01-11	33425659	NA	10.1007/s10389-020-01443-4	NA	https://www.ncbi.nlm.nih.gov/pubmed/33425659	The economic burden caused by death and disease in the world is credited mainly to tobacco use-currently linked to approximately 8,000,000 deaths per year with approximately 80% of these faralities reported in low and middle income economies. The World Health Organization (WHO) estimates that nearly 7,000,000 deaths are attributed to direct tobacco use, while approximately 1,200,000 non-smokers e…	4	2021-01-12	99	0	FALSE	A review of tobacco abuse and its epidemiological consequences. The economic burden caused by death and disease in the world is credited mainly to tobacco use-currently linked to approximately 8,000,000 deaths per year with approximately 80% of these faralities reported in low and middle income economies. The World Health Organization (WHO) estimates that nearly 7,000,000 deaths are attributed to…
120039	Shastri	Deep-LSTM ensemble framework to forecast Covid-19: an insight to the global pandemic.	Shastri, S; Singh, K; Kumar, S; Kour, P; Mansotra, V	Deep-LSTM ensemble framework to forecast Covid-19: an insight to the global pandemic.	Int J Inf Technol	2511-2112			2021-11-01	2021	Jan		2021-01-11	33426425	NA	10.1007/s41870-020-00571-0	NA	https://www.ncbi.nlm.nih.gov/pubmed/33426425	The pandemic of Severe Acute Respiratory Syndrome Coronavirus 2 (SARS-CoV-2) is spreading all over the world. Medical health care systems are in urgent need to diagnose this pandemic with the support of new emerging technologies like artificial intelligence (AI), internet of things (IoT) and Big Data System. In this dichotomy study, we divide our research in two ways-firstly, the review of litera…	4	2021-01-12	99	0	FALSE	Deep-LSTM ensemble framework to forecast Covid-19: an insight to the global pandemic. The pandemic of Severe Acute Respiratory Syndrome Coronavirus 2 (SARS-CoV-2) is spreading all over the world. Medical health care systems are in urgent need to diagnose this pandemic with the support of new emerging technologies like artificial intelligence (AI), internet of things (IoT) and Big Data System. In …
120024	Ullah	Scalable Telehealth Services to Combat Novel Coronavirus (COVID-19) Pandemic.	Ullah, SMA; Islam, MM; Mahmud, S; Nooruddin, S; Raju, SMTU; Haque, MR	Scalable Telehealth Services to Combat Novel Coronavirus (COVID-19) Pandemic.	SN Comput Sci	2661-8907	2	1	18	2021			2021-01-11	33426530	NA	10.1007/s42979-020-00401-x	NA	https://www.ncbi.nlm.nih.gov/pubmed/33426530	An ongoing pandemic, the novel coronavirus disease 2019 (COVID-19) is threatening the nations of the world regardless of health infrastructure conditions. In the age of digital electronic information and telecommunication technology, scalable telehealth services are gaining immense importance by helping to maintain social distances while providing necessary healthcare services. This paper aims to…	4	2021-01-12	99	0	FALSE	Scalable Telehealth Services to Combat Novel Coronavirus (COVID-19) Pandemic. An ongoing pandemic, the novel coronavirus disease 2019 (COVID-19) is threatening the nations of the world regardless of health infrastructure conditions. In the age of digital electronic information and telecommunication technology, scalable telehealth services are gaining immense importance by helping to maintain soci…
120016	Bansal	Utilizing Google Trends to Assess Worldwide Interest in COVID-19 and Myocarditis.	Bansal, A; Gupta, S; Jain, V; Kumar, A; Klein, A	Utilizing Google Trends to Assess Worldwide Interest in COVID-19 and Myocarditis.	J Med Syst	1573-689X	45	2	18	2021	Jan		2021-01-11	33426597	NA	10.1007/s10916-020-01685-5	NA	https://www.ncbi.nlm.nih.gov/pubmed/33426597		4	2021-01-12	99	0	FALSE	Utilizing Google Trends to Assess Worldwide Interest in COVID-19 and Myocarditis.
119981	Ismaila	Therapeutic options for COVID-19: a quick review.	Ismaila, MS; Bande, F; Ishaka, A; Sani, AA; Georges, K	Therapeutic options for COVID-19: a quick review.	J Chemother	1973-9478			2018-01-01	2021	Jan		2021-01-11	33427110	NA	10.1080/1120009X.2020.1868237	NA	https://www.ncbi.nlm.nih.gov/pubmed/33427110	Since the announcement by the World Health Organization (WHO) of an outbreak of a contagious respiratory viral pneumonia in Wuhan, China, in December 2019 (later named as COVID-19), several research works have been carried out to unstitch the therapeutic options and combat the disease using various aproaches and modalities. These works are currently at different clinical trial stages, and their r…	4	2021-01-12	99	0	FALSE	Therapeutic options for COVID-19: a quick review. Since the announcement by the World Health Organization (WHO) of an outbreak of a contagious respiratory viral pneumonia in Wuhan, China, in December 2019 (later named as COVID-19), several research works have been carried out to unstitch the therapeutic options and combat the disease using various aproaches and modalities. These works are current…
119793	Papadopoulos	Acute Metabolic Emergencies in Diabetes and COVID-19: a systematic review and meta-analysis of case reports	Papadopoulos, V. P.; Koutroulos, M.-V.; Zikoudi, D.-G.; Bakola, S.-A.; Avramidou, P.; Touzlatzi, N.; Filippou, D. K.	Acute Metabolic Emergencies in Diabetes and COVID-19: a systematic review and meta-analysis of case reports	medRxiv					2021	1	2021-01-11	2021-01-11	NA	NA	10.1101/2021.01.10.21249550	NA	https://www.medrxiv.org/content/10.1101/2021.01.10.21249550v1?rss=1'	Introduction: COVID-19 is associated with DKA (Diabetic Ketoacidosis), HHS (Hyperglycaemic Hyperosmolar State) and EDKA (Euglycaemic DKA). High mortality has been observed in COVID-19-related diabetic ketoacidosis; however, evidence is scarce. Patients and Methods: A systematic literature review was conducted using EMBASE, PubMed/Medline, and Google Scholar from January to December 2020 to identi…	1	2021-01-12	99	0	TRUE	Acute Metabolic Emergencies in Diabetes and COVID-19: a systematic review and meta-analysis of case reports Introduction: COVID-19 is associated with DKA (Diabetic Ketoacidosis), HHS (Hyperglycaemic Hyperosmolar State) and EDKA (Euglycaemic DKA). High mortality has been observed in COVID-19-related diabetic ketoacidosis; however, evidence is scarce. Patients and Methods: A systematic literature r…
120433	Hikmah	An online survey: Assessing anxiety level among general population during the coronavirus disease-19 pandemic in indonesia	Hikmah, K.; Prisandy, L.; Melinda, G.; Ayatullah, M.I.	An online survey: Assessing anxiety level among general population during the coronavirus disease-19 pandemic in indonesia	Open Access Macedonian Journal of Medical Sciences	1857-9655	8	T1	451-458	2020		2020	2021-01-10	NA	2005733642	10.3889/oamjms.2020.5386	NA	https://doi.org/10.3889/oamjms.2020.5386	Indonesia, the world's fourth-most populous country, is grappling with coronavirus disease 2019 (COVID-19) catastrophe as cases continue to rise. This situation induces uncertainties and changes in daily life, leading to uneasiness among the population, which may trigger anxiety symptoms. AIM: This study aimed to analyze the factors associated with the anxiety level among the general population d…	3	2021-01-12	99	0	FALSE	An online survey: Assessing anxiety level among general population during the coronavirus disease-19 pandemic in indonesia Indonesia, the world's fourth-most populous country, is grappling with coronavirus disease 2019 (COVID-19) catastrophe as cases continue to rise. This situation induces uncertainties and changes in daily life, leading to uneasiness among the population, which may trigger anxi…
119775	Carrillo	The use of mobile phones for the prevention and control of arboviral diseases: a scoping review.	Carrillo, MA; Kroeger, A; Cardenas Sanchez, R; Diaz Monsalve, S; Runge-Ranzinger, S	The use of mobile phones for the prevention and control of arboviral diseases: a scoping review.	BMC Public Health	1471-2458	21	1	110	2021	Jan		2021-01-10	33422034	NA	10.1186/s12889-020-10126-4	NA	https://www.ncbi.nlm.nih.gov/pubmed/33422034	The rapid expansion of dengue, Zika and chikungunya with large scale outbreaks are an increasing public health concern in many countries. Additionally, the recent coronavirus pandemic urged the need to get connected for fast information transfer and exchange. As response, health programmes have -among other interventions- incorporated digital tools such as mobile phones for supporting the control…	4	2021-01-11	99	0	FALSE	The use of mobile phones for the prevention and control of arboviral diseases: a scoping review. The rapid expansion of dengue, Zika and chikungunya with large scale outbreaks are an increasing public health concern in many countries. Additionally, the recent coronavirus pandemic urged the need to get connected for fast information transfer and exchange. As response, health programmes have -among…
119750	Kang	Effect of remote management on comprehensive management of diabetes mellitus during the COVID-19 epidemic.	Kang, J; Chen, Y; Zhao, Y; Zhang, C	Effect of remote management on comprehensive management of diabetes mellitus during the COVID-19 epidemic.	Prim Care Diabetes	1878-0210				2021	Jan		2021-01-10	33422431	NA	10.1016/j.pcd.2020.12.004	NA	https://www.ncbi.nlm.nih.gov/pubmed/33422431	We learned about the health condition of people with diabetes during the COVID-19 epidemic through a questionnaire survey. We conducted a randomized controlled study to confirm the effectiveness of remote management using the mobile phone WeChat app on comprehensive management of diabetes mellitus during the COVID-19 epidemic. We distributed questionnaires that collected information on the health…	4	2021-01-11	99	0	FALSE	Effect of remote management on comprehensive management of diabetes mellitus during the COVID-19 epidemic. We learned about the health condition of people with diabetes during the COVID-19 epidemic through a questionnaire survey. We conducted a randomized controlled study to confirm the effectiveness of remote management using the mobile phone WeChat app on comprehensive management of diabetes me…
120441	Alsancak	A google trends analysis: Change in internet searches related to cardiovascular disease during covid-19 outbreak	Alsancak, Y.; Gul, M.	A google trends analysis: Change in internet searches related to cardiovascular disease during covid-19 outbreak	Cor et Vasa	0010-8650	62	6	583-587	2020		2020	2021-01-09	NA	2010570862	10.33678/cor.2020.072	NA	https://doi.org/10.33678/cor.2020.072	A rapidly grown up information about coronavirus (COVID-19) has been regularly broadcast on internet websites or social media. We investigated the Google research trends in searches regarding cardiovascular system diseases or symptoms such as chest pain, hypertension, hyperlipidemia, heart attack during the COVID-19 pandemic in two countries, Turkey and Italy, which are most affected by this dise…	3	2021-01-12	99	0	FALSE	A google trends analysis: Change in internet searches related to cardiovascular disease during covid-19 outbreak A rapidly grown up information about coronavirus (COVID-19) has been regularly broadcast on internet websites or social media. We investigated the Google research trends in searches regarding cardiovascular system diseases or symptoms such as chest pain, hypertension, hyperlipidemia, h…
120411	Padma	Cardiac injury and covid-19: A review on available present-day literature	Padma, V.; Raja, R.B.; Nair, A.B.	Cardiac injury and covid-19: A review on available present-day literature	Biomedicine (India)	0970-2067	40	4	420-428	2020		2020	2021-01-09	NA	2005731048	10.51248/.v40i4.308	NA	https://doi.org/10.51248/.v40i4.308	What started as a small cluster of viral pneumonia like cases in a province of China, in the early weeks of December, has blown out to be a full-fledged pandemic virtually affecting every continent. PubMed and Google search engines were used for literature search. The case fatality rate which is around 2.6% for corona virus disease (COVID-19) patient's rise to nearly 10.6% in COVID-19 patients wi…	3	2021-01-12	99	0	FALSE	Cardiac injury and covid-19: A review on available present-day literature What started as a small cluster of viral pneumonia like cases in a province of China, in the early weeks of December, has blown out to be a full-fledged pandemic virtually affecting every continent. PubMed and Google search engines were used for literature search. The case fatality rate which is around 2.6% for corona virus…
119627	White	Without a trace: Why did corona apps fail?	White, L; van Basshuysen, P	Without a trace: Why did corona apps fail?	J Med Ethics	1473-4257				2021	Jan		2021-01-09	33419939	NA	10.1136/medethics-2020-107061	NA	https://www.ncbi.nlm.nih.gov/pubmed/33419939	At the beginning of the COVID-19 pandemic, high hopes were put on digital contact tracing, using mobile phone apps to record and immediately notify contacts when a user reports as infected. Such apps can now be downloaded in many countries, but as second waves of COVID-19 are raging, these apps are playing a less important role than anticipated. We argue that this is because most countries have o…	4	2021-01-11	99	0	FALSE	Without a trace: Why did corona apps fail? At the beginning of the COVID-19 pandemic, high hopes were put on digital contact tracing, using mobile phone apps to record and immediately notify contacts when a user reports as infected. Such apps can now be downloaded in many countries, but as second waves of COVID-19 are raging, these apps are playing a less important role than anticipated. We argue…
119598	Aminian	Association of Bariatric Surgery with Clinical Outcomes of SARS-CoV-2 Infection: a Systematic Review and Meta-analysis in the Initial Phase of COVID-19 Pandemic.	Aminian, A; Tu, C	Association of Bariatric Surgery with Clinical Outcomes of SARS-CoV-2 Infection: a Systematic Review and Meta-analysis in the Initial Phase of COVID-19 Pandemic.	Obes Surg	1708-0428				2021	Jan		2021-01-09	33420671	NA	10.1007/s11695-020-05213-9	NA	https://www.ncbi.nlm.nih.gov/pubmed/33420671	Obesity worsens clinical outcomes of coronavirus disease 2019 (COVID-19). The aim of this study was to measure the association between history of bariatric surgery and the severity of COVID-19. Data source included PubMed/MEDLINE, Scopus, Google Scholar, and pre-print servers between January and November 1, 2020. Literature was screened and selected to extract the relevant data. The two outcomes …	4	2021-01-11	99	0	FALSE	Association of Bariatric Surgery with Clinical Outcomes of SARS-CoV-2 Infection: a Systematic Review and Meta-analysis in the Initial Phase of COVID-19 Pandemic. Obesity worsens clinical outcomes of coronavirus disease 2019 (COVID-19). The aim of this study was to measure the association between history of bariatric surgery and the severity of COVID-19. Data source included PubMed/MEDLINE, Scopus…
119560	Nazari	Central nervous system manifestations in COVID-19 patients: A systematic review and meta-analysis.	Nazari, S; Azari Jafari, A; Mirmoeeni, S; Sadeghian, S; Heidari, ME; Sadeghian, S; Assarzadegan, F; Puormand, SM; Ebadi, H; Fathi, D; Dalvand, S	Central nervous system manifestations in COVID-19 patients: A systematic review and meta-analysis.	Brain Behav	2162-3279			e02025	2021	Jan		2021-01-09	33421351	NA	10.1002/brb3.2025	NA	https://www.ncbi.nlm.nih.gov/pubmed/33421351	At the end of December 2019, a novel respiratory infection, initially reported in China, known as COVID-19 initially reported in China, and later known as COVID-19, led to a global pandemic. Despite many studies reporting respiratory infections as the primary manifestations of this illness, an increasing number of investigations have focused on the central nervous system (CNS) manifestations in C…	4	2021-01-11	99	0	FALSE	Central nervous system manifestations in COVID-19 patients: A systematic review and meta-analysis. At the end of December 2019, a novel respiratory infection, initially reported in China, known as COVID-19 initially reported in China, and later known as COVID-19, led to a global pandemic. Despite many studies reporting respiratory infections as the primary manifestations of this illness, an incre…
119337	Mullins	Love of coffee in the time of corona	Mullins, C.F.; Coughlan, J.J.	Love of coffee in the time of corona	Irish Medical Journal	0332-3102	113	10	2021-06-01	2020		2020	2021-01-08	NA	2005723295		NA	NA	Introduction In this study, we introduced a free coffee initiative for doctors in a university teaching hospital with an optional donation component. We wished to investigate donation patterns and coffee consumption among doctors and whether COVID-19 would impact on this. Methods A pod-based coffee machine was provided with suggested donations of 50c and 1. Donations were accepted piggy bank and …	3	2021-01-10	99	0	FALSE	Love of coffee in the time of corona Introduction In this study, we introduced a free coffee initiative for doctors in a university teaching hospital with an optional donation component. We wished to investigate donation patterns and coffee consumption among doctors and whether COVID-19 would impact on this. Methods A pod-based coffee machine was provided with suggested donations of 50c and 1. Do…
119327	Mahdee	Anxiety, Practice Modification, and Economic Impact Among Iraqi Dentists During the COVID-19 Outbreak	Mahdee, A.F.; Gul, S.S.; Abdulkareem, A.A.; Qasim, S.S.B.	Anxiety, Practice Modification, and Economic Impact Among Iraqi Dentists During the COVID-19 Outbreak	Frontiers in Medicine	2296-858X	7			2020	Dec	2020-12-21	2021-01-08	NA	633810308	10.3389/fmed.2020.595028	NA	https://doi.org/10.3389/fmed.2020.595028	Objectives: As health care workers on the front line during the coronavirus (COVID-19) pandemic, dental practitioners are amongst those at risk due to their close contact with potentially infected individuals. The aim of the current study was to assess the anxiety, awareness practice modification, and economic impact amongst Iraqi dentists whilst working during the outbreak. <ovid:br/>Method(s): …	3	2021-01-10	99	0	FALSE	Anxiety, Practice Modification, and Economic Impact Among Iraqi Dentists During the COVID-19 Outbreak Objectives: As health care workers on the front line during the coronavirus (COVID-19) pandemic, dental practitioners are amongst those at risk due to their close contact with potentially infected individuals. The aim of the current study was to assess the anxiety, awareness practice modification…
119285	Iyke	Investor attention on COVID-19 and African stock returns	Iyke, B.N.; Ho, S.Y.	Investor attention on COVID-19 and African stock returns	MethodsX	2215-0161	8			2021	January	2021-01-01	2021-01-08	NA	2010499301	10.1016/j.mex.2020.101195	NA	https://doi.org/10.1016/j.mex.2020.101195	We examine the financial consequences of rising global investor attention or risk attitude related to the COVID-19 pandemic for African stock markets. Using daily investor attention indices, which are based on global COVD-19-related google search queries, and stock return indices for 14 African stock markets, we show that investor attention is an important determinant of stock returns. Our estima…	3	2021-01-10	99	0	FALSE	Investor attention on COVID-19 and African stock returns We examine the financial consequences of rising global investor attention or risk attitude related to the COVID-19 pandemic for African stock markets. Using daily investor attention indices, which are based on global COVD-19-related google search queries, and stock return indices for 14 African stock markets, we show that investor attention…
119265	Paiva	Gender differences in Health Risk Behaviors and its correlates during COVID-19 pandemic	Paiva, T.; Gaspar, T.; Silva, R.; Feliciano, A.; Pimentel, J.; Vaz Castro, J.; Reis, C.; Simiao, H.; Santa Clara, A.; Sousa, R.; Branquinho, C.; Tome, G.; Soares, P.; Nunes, C.; Canhao, H.; Gaspar De Matos, M.	Gender differences in Health Risk Behaviors and its correlates during COVID-19 pandemic	Journal of Sleep Research	1365-2869	29	SUPPL 1		2020	September	2020-09-01	2021-01-08	NA	633842974	10.1111/jsr.13181	NA	https://doi.org/10.1111/jsr.13181	Objectives/Introduction: Health Risk Behaviors (HRB) are usually associated with poorer health outcomes. Males tend to have higher prevalence of HRB when compared to women; the differences, however, tend to be less evident in western societies. The COVID-19 pandemic had unique characteristics, changing people's habits, sleep and social interactions. During social crisis, females are usually at hi…	3	2021-01-10	99	0	FALSE	Gender differences in Health Risk Behaviors and its correlates during COVID-19 pandemic Objectives/Introduction: Health Risk Behaviors (HRB) are usually associated with poorer health outcomes. Males tend to have higher prevalence of HRB when compared to women; the differences, however, tend to be less evident in western societies. The COVID-19 pandemic had unique characteristics, changing people'…
119003	Giustina	Results from ACROCOVID: an international survey on the care of acromegaly during the COVID-19 era.	Giustina, A; Legg, E; Cesana, BM; Frara, S; Mortini, P; Fleseriu, M	Results from ACROCOVID: an international survey on the care of acromegaly during the COVID-19 era.	Endocrine	1559-0100				2021	Jan		2021-01-08	33415577	NA	10.1007/s12020-020-02565-1	NA	https://www.ncbi.nlm.nih.gov/pubmed/33415577	With most global healthcare resources focused on COVID-19, altered resource allocation is disrupting the continuum of care for chronic endocrine conditions, including acromegaly. In order to assess the effects of COVID-19 on care of patients with acromegaly, we conducted an international online survey of endocrinologists. The questionnaire was drafted by a Steering Committee of acromegaly experts…	4	2021-01-10	99	0	FALSE	Results from ACROCOVID: an international survey on the care of acromegaly during the COVID-19 era. With most global healthcare resources focused on COVID-19, altered resource allocation is disrupting the continuum of care for chronic endocrine conditions, including acromegaly. In order to assess the effects of COVID-19 on care of patients with acromegaly, we conducted an international online surv…
118862	Cag	Anxiety among front-line health-care workers supporting patients with COVID-19: A global survey.	Cag, Y; Erdem, H; Gormez, A; Ankarali, H; Hargreaves, S; Ferreira-Coimbra, J; Rubulotta, F; Belliato, M; Berger-Estilita, J; Pelosi, P; Blot, S; Lefrant, JY; Mardani, M; Darazam, IA; Cag, Y; Rello, J	Anxiety among front-line health-care workers supporting patients with COVID-19: A global survey.	Gen Hosp Psychiatry	1873-7714	68		90-96	2020	Dec		2021-01-08	33418193	NA	10.1016/j.genhosppsych.2020.12.010	NA	https://www.ncbi.nlm.nih.gov/pubmed/33418193	We aimed to explore anxiety status across a broad range of HCWs supporting patients with COVID-19 in different global regions. This was an international online survey in which participation was on voluntary basis and data were submitted via Google Drive, across a two-week period starting from March 18, 2020. The Beck Anxiety Inventory was used to quantify the level of anxiety. 1416 HCWs (70.8% me…	4	2021-01-10	99	0	FALSE	Anxiety among front-line health-care workers supporting patients with COVID-19: A global survey. We aimed to explore anxiety status across a broad range of HCWs supporting patients with COVID-19 in different global regions. This was an international online survey in which participation was on voluntary basis and data were submitted via Google Drive, across a two-week period starting from March 18…
118835	Jubayer	Knowledge, attitude, and practices regarding COVID-19: A study on workers from a food industry in Bangladesh.	Jubayer, M. F.; Kayshar, M. S.; Kabir, M. F.; Limon, M. T. I.; Al-Emran, M.; Uddin, M. N.	Knowledge, attitude, and practices regarding COVID-19: A study on workers from a food industry in Bangladesh.	medRxiv					2021	1	2021-01-08	2021-01-08	NA	NA	10.1101/2021.01.06.21249118	NA	https://www.medrxiv.org/content/10.1101/2021.01.06.21249118v1?rss=1'	While people around the world are terrified of the global pandemic coronavirus disease 2019 (COVID-19) and no registered vaccine is out yet, undertaking preventive safety measures are said to be the only way to stay away from it. Peoples adherence to these measures is broadly dependent on their knowledge, attitude, and practices (KAP). The present study was designed to evaluate workers knowledge,…	1	2021-01-09	99	0	TRUE	Knowledge, attitude, and practices regarding COVID-19: A study on workers from a food industry in Bangladesh. While people around the world are terrified of the global pandemic coronavirus disease 2019 (COVID-19) and no registered vaccine is out yet, undertaking preventive safety measures are said to be the only way to stay away from it. Peoples adherence to these measures is broadly dependent on…
118821	Tyshenko	Analysis of Intervention Effectiveness Using Early Outbreak Transmission Dynamics to Guide Future Pandemic Management and Decision-Making in Kuwait	Tyshenko, M. G.; Oraby, T.; Longenecker, J. C.; Vainio, H.; Gasana, J.; Alali, W.; AlSeaidan, M.; Elsaadany, S.; Al-Zoughool, M.	Analysis of Intervention Effectiveness Using Early Outbreak Transmission Dynamics to Guide Future Pandemic Management and Decision-Making in Kuwait	medRxiv					2021	1	2021-01-08	2021-01-08	NA	NA	10.1101/2021.01.07.21249409	NA	https://www.medrxiv.org/content/10.1101/2021.01.07.21249409v1?rss=1'	Severe Acute Respiratory Syndrome Coronavirus 2 (SARS-CoV-2) is a World Health Organization designated pandemic that can result in severe symptoms and death that disproportionately affects older patients or those with comorbidities. Kuwait reported its first imported cases of COVID-19 on February 24, 2020. Analysis of data from the first three months of community transmission of the COVID-19 outb…	1	2021-01-09	99	0	TRUE	Analysis of Intervention Effectiveness Using Early Outbreak Transmission Dynamics to Guide Future Pandemic Management and Decision-Making in Kuwait Severe Acute Respiratory Syndrome Coronavirus 2 (SARS-CoV-2) is a World Health Organization designated pandemic that can result in severe symptoms and death that disproportionately affects older patients or those with comorbidities. Kuwait reported it…
118814	Bhupathi	Mobilefuge: A low-cost, portable, open source, 3D-printed centrifuge that can be used for purification of saliva samples for SARS-CoV2 detection	Bhupathi, M.; Devarapu, G. C. R.	Mobilefuge: A low-cost, portable, open source, 3D-printed centrifuge that can be used for purification of saliva samples for SARS-CoV2 detection	medRxiv					2021	1	2021-01-08	2021-01-08	NA	NA	10.1101/2021.01.06.21249280	NA	https://www.medrxiv.org/content/10.1101/2021.01.06.21249280v1?rss=1'	One of the best ways to contain the spread of COVID-19 is frequent testing of as many people as possible and timely isolation of uninfected personnel from infected personnel. However, the cost of massive testing is affordable in many countries. The existing technologies might not be scalable to offer affordable testing for millions of people. To address this issue, novel testing methods based on …	1	2021-01-09	99	0	TRUE	Mobilefuge: A low-cost, portable, open source, 3D-printed centrifuge that can be used for purification of saliva samples for SARS-CoV2 detection One of the best ways to contain the spread of COVID-19 is frequent testing of as many people as possible and timely isolation of uninfected personnel from infected personnel. However, the cost of massive testing is affordable in many countries. The exist…
118747	Kumari	Management of diabetes with Covid-19: A review	Kumari, R.; Kaur, J.; Hussain, S.	Management of diabetes with Covid-19: A review	International Journal of Pharmacy and Pharmaceutical Sciences	0975-1491	12	12	2021-06-01	2020		2020	2021-01-07	NA	2010374581	10.22159/ijpps.2020v12i12.39968	NA	https://doi.org/10.22159/ijpps.2020v12i12.39968	Objective: As of now, the world is struggling with a serious pandemic of disease 2019 Coronavirus (COVID-19), which was emerged from Wuhan in China, originated by the novel coronavirus 2019 (SARS-CoV-2). COVID-19 is a viral illness, which is occurring on a large scale in every nation of the globe. Symptoms of coronavirus mainly include fever, fatigue, cough, headache, pneumonia and in severe cond…	3	2021-01-09	99	0	FALSE	Management of diabetes with Covid-19: A review Objective: As of now, the world is struggling with a serious pandemic of disease 2019 Coronavirus (COVID-19), which was emerged from Wuhan in China, originated by the novel coronavirus 2019 (SARS-CoV-2). COVID-19 is a viral illness, which is occurring on a large scale in every nation of the globe. Symptoms of coronavirus mainly include fever, fatigue…
118675	Li	Relationship between Social Support and Mental State of the Novel Coronavirus Pneumonia Patients	Li, D.; She, Z.; Dong, R.; Deng, W.; Xi, J.	Relationship between Social Support and Mental State of the Novel Coronavirus Pneumonia Patients	Basic and Clinical Pharmacology and Toxicology	1742-7843	127	SUPPL 1	273	2020	August	2020-08-01	2021-01-07	NA	633830149	10.1111/bcpt.13461	NA	https://doi.org/10.1111/bcpt.13461	Objectives: To research on the relationship between social support and mental state of the novel coronavirus pneumonia patients. <ovid:br/>Method(s): Combining with the impact of stress events, patients are in a state of psychological crisis, and at the same time they are worried that the resurgence of depression will interfere with the treatment and outcome of COVID-19. The drug treatment plan f…	3	2021-01-09	99	0	FALSE	Relationship between Social Support and Mental State of the Novel Coronavirus Pneumonia Patients Objectives: To research on the relationship between social support and mental state of the novel coronavirus pneumonia patients. <ovid:br/>Method(s): Combining with the impact of stress events, patients are in a state of psychological crisis, and at the same time they are worried that the resurgence o…
118467	Jerome	Perspectives and Consensus among International Orthopaedic Surgeons during Initial and Mid-lockdown Phases of Coronavirus Disease.	Jerome, JTJ; Mercier, F; Mudgal, CS; Arenas-Prat, J; Vinagre, G; Goorens, CK; Rivera-ChavarrÃ­a, IJ; Sechachalam, S; Mofikoya, B; Thoma, A; Medina, C; Rivera-ChavarrÃ­a, IJ; Henry, M; Afshar, A; Dailiana, ZH; Prasetyono, TOH; Artiaco, S; Madhusudhan, TR; Ukaj, S; Reigstad, O; Hamada, Y; Bedi, R; Poggetti, A; Al-Qattan, MM; Siala, M; Viswanathan, A; Romero-Reveron, R; Hong, JP; Khalid, KA; Bhaskar…	Perspectives and Consensus among International Orthopaedic Surgeons during Initial and Mid-lockdown Phases of Coronavirus Disease.	J Hand Microsurg	0974-3227	12	3	135-162	2020	Dec		2021-01-07	33408440	NA	10.1055/s-0040-1713964	NA	https://www.ncbi.nlm.nih.gov/pubmed/33408440	With a lot of uncertainty, unclear, and frequently changing management protocols, COVID-19 has significantly impacted the orthopaedic surgical practice during this pandemic crisis. Surgeons around the world needed closed introspection, contemplation, and prospective consensual recommendations for safe surgical practice and prevention of viral contamination. One hundred orthopaedic surgeons from 5…	4	2021-01-09	99	0	FALSE	Perspectives and Consensus among International Orthopaedic Surgeons during Initial and Mid-lockdown Phases of Coronavirus Disease. With a lot of uncertainty, unclear, and frequently changing management protocols, COVID-19 has significantly impacted the orthopaedic surgical practice during this pandemic crisis. Surgeons around the world needed closed introspection, contemplation, and prospective c…
118453	Valadez	Physical Activity and Well-Being of High Ability Students and Community Samples During the COVID-19 Health Alert.	Valadez, MLD; RodrÃ­guez-Naveiras, E; Castellanos-Simons, D; LÃ³pez-Aymes, G; Aguirre, T; Flores, JF; Borges, Ã	Physical Activity and Well-Being of High Ability Students and Community Samples During the COVID-19 Health Alert.	Front Psychol	1664-1078	11		606167	2020			2021-01-07	33408671	NA	10.3389/fpsyg.2020.606167	NA	https://www.ncbi.nlm.nih.gov/pubmed/33408671	The health alert caused by the COVID-19 pandemic and the lockdown have caused significant changes in people's lives. Therefore, it has been essential to study the quality of life, especially in vulnerable populations, including children and adolescents. In this work, the psychological well-being, distribution of tasks and routines, as well as the physical activity done by children and adolescents…	4	2021-01-09	99	0	FALSE	Physical Activity and Well-Being of High Ability Students and Community Samples During the COVID-19 Health Alert. The health alert caused by the COVID-19 pandemic and the lockdown have caused significant changes in people's lives. Therefore, it has been essential to study the quality of life, especially in vulnerable populations, including children and adolescents. In this work, the psychological…
118434	Sielicki	Homeschooling for Quarantined Residents: A Virtual Back to the Basics Curriculum.	Sielicki, A; White, J; Berman, M; Lao, B; Stobart-Gallagher, M	Homeschooling for Quarantined Residents: A Virtual Back to the Basics Curriculum.	Cureus	2168-8184	12	12	e11824	2020	Dec		2021-01-07	33409066	NA	10.7759/cureus.11824	NA	https://www.ncbi.nlm.nih.gov/pubmed/33409066	Introduction The COVID 19 pandemic resulted in local and institutional restrictions with significant effects on theÂ clinical environment for graduate medical education, displacing residents from non-emergency medicine (EM) based rotations. Additionally, resident physicians considered patients under investigation (PUI) were furloughed from clinical practice. The necessity for supplemental learnin…	4	2021-01-09	99	0	FALSE	Homeschooling for Quarantined Residents: A Virtual Back to the Basics Curriculum. Introduction The COVID 19 pandemic resulted in local and institutional restrictions with significant effects on theÂ clinical environment for graduate medical education, displacing residents from non-emergency medicine (EM) based rotations. Additionally, resident physicians considered patients under investigation (P…
118426	Bamola	Recent discovery and development on SARS-CoV-2: A review of current literature.	Bamola, VD; Chaudhry, R	Recent discovery and development on SARS-CoV-2: A review of current literature.	J Family Med Prim Care	2249-4863	9	10	5113-5121	2020	Oct		2021-01-07	33409173	NA	10.4103/jfmpc.jfmpc_851_20	NA	https://www.ncbi.nlm.nih.gov/pubmed/33409173	The origin and spread of current novel coronavirus had raised serious concerns among stakeholders around the globe. Different speculations that may unfold the mystery in the future are taking roots, but now there is no globally acceptable opinion about the origin and spread of this novel coronavirus. It is reported that Wuhan city of Hubei Province of central China was the epicenter of this outbr…	4	2021-01-09	99	0	FALSE	Recent discovery and development on SARS-CoV-2: A review of current literature. The origin and spread of current novel coronavirus had raised serious concerns among stakeholders around the globe. Different speculations that may unfold the mystery in the future are taking roots, but now there is no globally acceptable opinion about the origin and spread of this novel coronavirus. It is reported th…
118236	Feng	An Analysis of Public Interest in Elective Neurosurgical Procedures during the COVID-19 Pandemic through Online Search Engine Trends.	Feng, AY; Garcia, CA; Jin, MC; Ho, AL; Li, G; Grant, G; Ratliff, J; Skirboll, SL	An Analysis of Public Interest in Elective Neurosurgical Procedures during the COVID-19 Pandemic through Online Search Engine Trends.	World Neurosurg	1878-8769				2021	Jan		2021-01-07	33412316	NA	10.1016/j.wneu.2020.12.143	NA	https://www.ncbi.nlm.nih.gov/pubmed/33412316	In the wake of the COVID-19 pandemic, the Centers for Medicare & Medicaid Services (CMS) has recommended the temporary cessation of all elective surgeries. The effects on patients' interest of elective neurosurgical procedures are currently unexplored. Using Google Trends (GT), search terms of seven different neurosurgical procedure categories (Trauma, Spine, Tumor, Movement Disorder, Epilepsy, E…	4	2021-01-09	99	0	FALSE	An Analysis of Public Interest in Elective Neurosurgical Procedures during the COVID-19 Pandemic through Online Search Engine Trends. In the wake of the COVID-19 pandemic, the Centers for Medicare & Medicaid Services (CMS) has recommended the temporary cessation of all elective surgeries. The effects on patients' interest of elective neurosurgical procedures are currently unexplored. Using Google…
118190	Mboua	Anxiety and Depression Associated with the Management of COVID-19 Among Healthcare workers in Cameroon	Mboua, C.P.; Keubo, F.R.N.; Fouaka, S.G.N.	Anxiety and Depression Associated with the Management of COVID-19 Among Healthcare workers in Cameroon	Evolution Psychiatrique	0014-3855				2020		2020	2021-01-06	NA	2010522346	10.1016/j.evopsy.2020.11.002	NA	https://doi.org/10.1016/j.evopsy.2020.11.002	Objective: The COVID-19 pandemic has had a significant impact worldwide, at different levels. The literature consulted indicates that healthcare workers, who are the first to respond, are generally the ones who pay the highest price. The present study assesses the extent of anxious and depressive symptoms among these actors responding to COVID-19, in the context of Cameroon. <ovid:br/>Method(s): …	3	2021-01-08	99	0	FALSE	Anxiety and Depression Associated with the Management of COVID-19 Among Healthcare workers in Cameroon Objective: The COVID-19 pandemic has had a significant impact worldwide, at different levels. The literature consulted indicates that healthcare workers, who are the first to respond, are generally the ones who pay the highest price. The present study assesses the extent of anxious and depressiv…
118182	Bayoumy	Self-monitoring of the tympanic membrane: An opportunity for telemedicine during times of COVID-19 and beyond	Bayoumy, A.B.; Veugen, C.C.A.F.M.; van Rijssen, L.B.; Bok, J.W.M.; Borgstein, J.	Self-monitoring of the tympanic membrane: An opportunity for telemedicine during times of COVID-19 and beyond	Journal of Otology	1672-2930				2021		2021	2021-01-06	NA	2010530647	10.1016/j.joto.2020.12.003	NA	https://doi.org/10.1016/j.joto.2020.12.003	The interest for telemedicine has increased since the COVID-19 pandemic because of the risk of infection. Recently, commercial companies started selling digital USB-otoscopes (DUO) that can be connected to a mobile phone. These DUOs are inexpensive (costing approximately $6-35 each) and make it possible to visualize the whole tympanic membrane. Here, we illustrate the case of a patient who had op…	3	2021-01-08	99	0	FALSE	Self-monitoring of the tympanic membrane: An opportunity for telemedicine during times of COVID-19 and beyond The interest for telemedicine has increased since the COVID-19 pandemic because of the risk of infection. Recently, commercial companies started selling digital USB-otoscopes (DUO) that can be connected to a mobile phone. These DUOs are inexpensive (costing approximately $6-35 each) and m…
118161	Vitale	Exploring within and between gender differences in burnout levels in Italian nurses engaged in the cOviD-19 health emergency: A cohort observational study	Vitale, E.; Galatola, V.; Mea, R.	Exploring within and between gender differences in burnout levels in Italian nurses engaged in the cOviD-19 health emergency: A cohort observational study	Minerva Psichiatrica	0391-1772	61	4	162-170	2020	December	2020-12-01	2021-01-06	NA	2010515739	10.23736/S0391-1772.20.02090-7	NA	https://doi.org/10.23736/S0391-1772.20.02090-7	the aim of this study was to evaluate the burnout syndrome among nurses who are engaged in the care of patients with coronavirus disease (cOviD-19). a cohort observational- survey study was carried among italian nurses who work in the italian intensive care Unit (icU) during the pandemic cOviD-19 period. MethODs: the questionnaire was published online on Google form, modules section, from March 2…	3	2021-01-08	99	0	FALSE	Exploring within and between gender differences in burnout levels in Italian nurses engaged in the cOviD-19 health emergency: A cohort observational study the aim of this study was to evaluate the burnout syndrome among nurses who are engaged in the care of patients with coronavirus disease (cOviD-19). a cohort observational- survey study was carried among italian nurses who work in the italian i…
118148	Hassanipour	A systematic review and meta-analysis of pregnancy and covid-19: Signs and symptoms, laboratory tests, and perinatal outcomes	Hassanipour, S.; Faradonbeh, S.B.; Momeni, K.; Heidarifard, Z.; Khosousi, M.J.; Khosousi, L.; Ameri, H.; Arab-Zozani, M.	A systematic review and meta-analysis of pregnancy and covid-19: Signs and symptoms, laboratory tests, and perinatal outcomes	International Journal of Reproductive BioMedicine	2476-4108	18	12	1005-1018	2020	December	2020-12-01	2021-01-06	NA	2005707303	10.18502/ijrm.v18i12.8022	NA	https://doi.org/10.18502/ijrm.v18i12.8022	Coronavirus Disease 2019 (COVID-19) caused by severe acute respiratory syndrome coronavirus 2 appeared in December 2019 in Wuhan, China. <ovid:br/>Objective(s): To investigate the clinical manifestations including signs and symptoms, laboratory results, and perinatal outcomes in pregnant women with COVID-19. <ovid:br/>Material(s) and Method(s): Scholarly databases such as PubMed via LitCovid hub,…	3	2021-01-08	99	0	FALSE	A systematic review and meta-analysis of pregnancy and covid-19: Signs and symptoms, laboratory tests, and perinatal outcomes Coronavirus Disease 2019 (COVID-19) caused by severe acute respiratory syndrome coronavirus 2 appeared in December 2019 in Wuhan, China. <ovid:br/>Objective(s): To investigate the clinical manifestations including signs and symptoms, laboratory results, and perinatal outco…
118125	Mallhi	Chloroquine and hydroxychloroquine in COVID-19: Practice implications for healthcare professionals	Mallhi, T.H.; Ahmad, A.; Butt, M.H.; Misbah, S.; Khan, Y.H.; Alotaibi, N.H.	Chloroquine and hydroxychloroquine in COVID-19: Practice implications for healthcare professionals	Journal of the College of Physicians and Surgeons Pakistan	1022-386X	30	10	S124-S128	2021		2021	2021-01-06	NA	2010545209	10.29271/jcpsp.2020.Supp2.S124	NA	https://doi.org/10.29271/jcpsp.2020.Supp2.S124	Chloroquine (CQ) and its derivatives such as hydroxychloroquine (HCQ) remain mainstay of therapy for malaria. These drugs are also approved for certain autoimmune diseases including systemic lupus erythematosus. The antiviral activities of these drugs and their mechanisms have been studied in vitro previously against various viruses including severe acute respiratory syndrome coronavirus (SARS-Co…	3	2021-01-08	99	0	FALSE	Chloroquine and hydroxychloroquine in COVID-19: Practice implications for healthcare professionals Chloroquine (CQ) and its derivatives such as hydroxychloroquine (HCQ) remain mainstay of therapy for malaria. These drugs are also approved for certain autoimmune diseases including systemic lupus erythematosus. The antiviral activities of these drugs and their mechanisms have been studied in vitro …
118091	El-Shitany	The Impact of ABO Blood Grouping on COVID-19 Vulnerability and Seriousness: A Retrospective Cross-Sectional Controlled Study among the Arab Community.	El-Shitany, NA; El-Hamamsy, M; Alahmadi, AA; Eid, BG; Neamatallah, T; Almukadi, HS; Arab, RA; Faddladdeen, KA; Al-Sulami, KA; Bahshwan, SM; Ali, SS; Harakeh, S; Badr-Eldin, SM	The Impact of ABO Blood Grouping on COVID-19 Vulnerability and Seriousness: A Retrospective Cross-Sectional Controlled Study among the Arab Community.	Int J Environ Res Public Health	1660-4601	18	1		2021	Jan		2021-01-06	33401440	NA	10.3390/ijerph18010276	NA	https://www.ncbi.nlm.nih.gov/pubmed/33401440	Background and Objectives: Studies have noted that some ABO blood types are more susceptible to COVID-19 virus infection. This study aimed to further confirm the relationship between different blood groups on the vulnerability, symptoms, cure period, and severity among COVID-19 recovered patients. Subjects and Methods: This cross-sectional study approached the participants from the Arab community…	4	2021-01-08	99	0	FALSE	The Impact of ABO Blood Grouping on COVID-19 Vulnerability and Seriousness: A Retrospective Cross-Sectional Controlled Study among the Arab Community. Background and Objectives: Studies have noted that some ABO blood types are more susceptible to COVID-19 virus infection. This study aimed to further confirm the relationship between different blood groups on the vulnerability, symptoms, cure perio…
117921	Chetty	A rapid review of the effectiveness of screening practices at airports, land borders and ports to reduce the transmission of respiratory infectious diseases such as COVID-19.	Chetty, T; Daniels, BB; Ngandu, NK; Goga, A	A rapid review of the effectiveness of screening practices at airports, land borders and ports to reduce the transmission of respiratory infectious diseases such as COVID-19.	S Afr Med J	2078-5135	110	11	1105-1109	2020	Oct		2021-01-06	33403987	NA		NA	https://www.ncbi.nlm.nih.gov/pubmed/33403987	Travel screening for infectious diseases is often implemented to delay or prevent the entry of infected persons to a country/area. To evaluate the effectiveness of different point-of-entry screening strategies in achieving a reduction in imported COVID-19 transmission. A rapid evidence review was conducted, systematically searching PubMed and Google Scholar and grey literature on 27 March 2020. W…	4	2021-01-08	99	0	FALSE	A rapid review of the effectiveness of screening practices at airports, land borders and ports to reduce the transmission of respiratory infectious diseases such as COVID-19. Travel screening for infectious diseases is often implemented to delay or prevent the entry of infected persons to a country/area. To evaluate the effectiveness of different point-of-entry screening strategies in achieving a…
117720	Manjareeka	COVID-19 lockdown anxieties: Is student a vulnerable group?	Manjareeka, M.; Pathak, M.	COVID-19 lockdown anxieties: Is student a vulnerable group?	Journal of Indian Association for Child and Adolescent Mental Health	0973-1342	17	1	72-80	2020	January	2020-01-01	2021-01-05	NA	2005696206		NA	NA	Students staying safe and comfortable at homes during this lockdown do have much impact on the anxiety levels. <ovid:br/>Aim(s): This study compares the anxiety levels of state in the first year medical students in two situations like few days prior to their scheduled internal examination and during the COVID 19 lockdown period. <ovid:br/>Method(s): This prospective study involved consenting firs…	3	2021-01-07	99	0	FALSE	COVID-19 lockdown anxieties: Is student a vulnerable group? Students staying safe and comfortable at homes during this lockdown do have much impact on the anxiety levels. <ovid:br/>Aim(s): This study compares the anxiety levels of state in the first year medical students in two situations like few days prior to their scheduled internal examination and during the COVID 19 lockdown period. <ovid:br…
117715	Shrestha	Gaming disorder among medical college students during COVID-19 pandemic lockdown	Shrestha, M.V.; Manandhar, N.; Sharma, S.C.; Joshi, S.K.	Gaming disorder among medical college students during COVID-19 pandemic lockdown	Kathmandu University Medical Journal	1812-2027	18	2 COVID-19 Special Issue	48-52	2020		2020	2021-01-05	NA	2005695476	10.3126/kumj.v18i2.32956	NA	https://doi.org/10.3126/kumj.v18i2.32956	The frequent lockdown in Nepal during COVID-19 pandemic had brought various kinds of complexities such as stress among college students. This situation had created uncertainty of future academic career of undergraduate students in medical colleges. Some previously published literature showed gaming as a coping mechanism against stress. Objective To assess the gaming behavior of Medical college st…	3	2021-01-07	99	0	FALSE	Gaming disorder among medical college students during COVID-19 pandemic lockdown The frequent lockdown in Nepal during COVID-19 pandemic had brought various kinds of complexities such as stress among college students. This situation had created uncertainty of future academic career of undergraduate students in medical colleges. Some previously published literature showed gaming as a coping mechan…
117700	Khosravi	Worden's task-based model for treating persistent complex bereavement disorder during the coronavirus disease-19 pandemic: A narrative review	Khosravi, M.	Worden's task-based model for treating persistent complex bereavement disorder during the coronavirus disease-19 pandemic: A narrative review	Open Access Macedonian Journal of Medical Sciences	1857-9655	8	T1	553-559	2020		2020	2021-01-05	NA	2005686340	10.3889/oamjms.2020.5502	NA	https://doi.org/10.3889/oamjms.2020.5502	A wide range of studies has shown that the coronavirus disease (COVID)-2019 pandemic could cause many deaths on the global scale by the end of 2020 because of the high speed of transmission and predicted case-fatality rates. AIM: This paper is a narrative review aiming to address the treatment of persistent complex bereavement disorder (PCBD) during the COVID-19 crisis using Worden's task-based m…	3	2021-01-07	99	0	FALSE	Worden's task-based model for treating persistent complex bereavement disorder during the coronavirus disease-19 pandemic: A narrative review A wide range of studies has shown that the coronavirus disease (COVID)-2019 pandemic could cause many deaths on the global scale by the end of 2020 because of the high speed of transmission and predicted case-fatality rates. AIM: This paper is a narrative r…
117690	Shams	Laboratory findings in COVID-19 patients and biomarkers for early assessment of severity and mortality	Shams, A.; Sinha, M.; Das, A.; Gulati, N.; Sahu, R.; Mehndiratta, M.M.; Shekhar, C.	Laboratory findings in COVID-19 patients and biomarkers for early assessment of severity and mortality	Acta Medica International	2349-0578	7	2	63-68	2020	JulyDecember	July-December 2020	2021-01-05	NA	633811641	10.4103/ami.ami_69_20	NA	https://doi.org/10.4103/ami.ami_69_20	The novel coronavirus-19 (severe acute respiratory syndrome coronavirus-2) pandemic has crossed more than 4,006,257 cases with 278,892 deaths worldwide and 67,152 cases and 2206 deaths in India. The disease has a variable clinical course ranging from mild to severe disease. Although most of the patients are asymptomatic, some patients with comorbidities have a high propensity of clinical worsenin…	3	2021-01-07	99	0	FALSE	Laboratory findings in COVID-19 patients and biomarkers for early assessment of severity and mortality The novel coronavirus-19 (severe acute respiratory syndrome coronavirus-2) pandemic has crossed more than 4,006,257 cases with 278,892 deaths worldwide and 67,152 cases and 2206 deaths in India. The disease has a variable clinical course ranging from mild to severe disease. Although most of the …
117689	Agarwal	Impact of COVID 19 Lockdown on the Study of Medical Students: A Cross Sectional Survey	Agarwal, J.; Maheshwari, S.; Agrawal, A.; Pant, M.K.; Chaudhary, Y.; Naithani, M.	Impact of COVID 19 Lockdown on the Study of Medical Students: A Cross Sectional Survey	Acta Medica International	2349-0578	7	2	86-89	2020	JulyDecember	July-December 2020	2021-01-05	NA	633811697	10.4103/ami.ami_148_20	NA	https://doi.org/10.4103/ami.ami_148_20	Introduction: During the pandemic of COVID 19, the traditional teaching of MBBS students has been shifted to online teaching. We conduct an online survey to know and record the impact of COVID 19 lockdown on the study of medical students of GDMC, Dehradun. The present study aimed to investigate the MBBS student's perception of online teaching. The results of this study may provide further inputs …	3	2021-01-07	99	0	FALSE	Impact of COVID 19 Lockdown on the Study of Medical Students: A Cross Sectional Survey Introduction: During the pandemic of COVID 19, the traditional teaching of MBBS students has been shifted to online teaching. We conduct an online survey to know and record the impact of COVID 19 lockdown on the study of medical students of GDMC, Dehradun. The present study aimed to investigate the MBBS student…
117687	Muralidharan	Does social isolation aggravate psychiatric problem - popular perception in covid-19 lockdown	Muralidharan, V.A.; Lakshmanan, G.; dr.Gheena, S.	Does social isolation aggravate psychiatric problem - popular perception in covid-19 lockdown	European Journal of Molecular and Clinical Medicine	2515-8260	7	1	2438-2450	2020	December	2020-12-01	2021-01-05	NA	2010500112		NA	NA	COVID -19 is an infectious disease caused by the newly discovered coronavirus. As there is no vaccine discovered, the only way to prevent the spread is through following the practice of social isolation. <ovid:br/>Objective(s):Prolonged isolation may also lead to psychological stress and problems. Hence the scenario is to measure the level of awareness among the people about psychiatric problems …	3	2021-01-07	99	0	FALSE	Does social isolation aggravate psychiatric problem - popular perception in covid-19 lockdown COVID -19 is an infectious disease caused by the newly discovered coronavirus. As there is no vaccine discovered, the only way to prevent the spread is through following the practice of social isolation. <ovid:br/>Objective(s):Prolonged isolation may also lead to psychological stress and problems. Hence …
117682	Ravikumar	Attitude of family members of health care workers during covid-19 - A questionnaire survey	Ravikumar, H.; Vishnu Priya, V.; Don, K.R.; Gayathri, R.	Attitude of family members of health care workers during covid-19 - A questionnaire survey	European Journal of Molecular and Clinical Medicine	2515-8260	7	1	2665-2680	2020	December	2020-12-01	2021-01-05	NA	2010500123		NA	NA	Objective: Coronavirus is a retrovirus first found in Wuhan, China. The airborne spread of the coronavirus has created a pandemic all across the globe and various had implemented social distancing and quarantine periods to limit the spread. Doctors nurses and other social helpers who deliver services to the sick and ailing people either directly or indirectly fall under the category of healthcare…	3	2021-01-07	99	0	FALSE	Attitude of family members of health care workers during covid-19 - A questionnaire survey Objective: Coronavirus is a retrovirus first found in Wuhan, China. The airborne spread of the coronavirus has created a pandemic all across the globe and various had implemented social distancing and quarantine periods to limit the spread. Doctors nurses and other social helpers who deliver services to the…
117681	Reshma	Awareness on the diet plan in covid-19 among college students - A survey	Reshma, H.; Vishnu Priya, K.; Gayathri, R.; Kavitha, S.	Awareness on the diet plan in covid-19 among college students - A survey	European Journal of Molecular and Clinical Medicine	2515-8260	7	1	2720-2738	2020	December	2020-12-01	2021-01-05	NA	2010500126		NA	NA	Coronavirus disease ( COVID-19 ) is caused by SARS-CoV2 and is a great global public health concern. The zoonotic origin of COVID-19 is likely to be the wet animal market in Wuhan city, China. The transmission of COVID-19 can be from person-to-person and this leads to the isolation of patients. Extensive measures were taken to reduce person-to-person transmission of COVID-19 and to control the cu…	3	2021-01-07	99	0	FALSE	Awareness on the diet plan in covid-19 among college students - A survey Coronavirus disease ( COVID-19 ) is caused by SARS-CoV2 and is a great global public health concern. The zoonotic origin of COVID-19 is likely to be the wet animal market in Wuhan city, China. The transmission of COVID-19 can be from person-to-person and this leads to the isolation of patients. Extensive measures were taken …
117679	Obuli Ganesh Kishore	Extroverts and quarantine a survey	Obuli Ganesh Kishore, S.; Vishnu Priya, V.; Jothi Priya, A.; Gayathri, R.	Extroverts and quarantine a survey	European Journal of Molecular and Clinical Medicine	2515-8260	7	1	2772-2788	2020	December	2020-12-01	2021-01-05	NA	2010500129		NA	NA	Based on how people mingle with the society they can be classified as introverts,extroverts and ambiverts.Extroverts are people who are basically more active socially and gain attention.Introverts are people who don't get mingled so much and they stay in a very small circle,they just live to show that they exist.Ambiverts are people who are not extroverts or introverts,they adapt and be how they …	3	2021-01-07	99	0	FALSE	Extroverts and quarantine a survey Based on how people mingle with the society they can be classified as introverts,extroverts and ambiverts.Extroverts are people who are basically more active socially and gain attention.Introverts are people who don't get mingled so much and they stay in a very small circle,they just live to show that they exist.Ambiverts are people who are not extroverts or int…
117678	Srivatchava	Awareness on family time during quarantine lockdown among college students	Srivatchava, S.; Vishnu Priya, V.; Gayathri, R.; Kavitha, S.	Awareness on family time during quarantine lockdown among college students	European Journal of Molecular and Clinical Medicine	2515-8260	7	1	2789-2805	2020	December	2020-12-01	2021-01-05	NA	2010500130		NA	NA	Quarantine is restricting people who have been exposed to a disease, such as COVID-19. This study is required because during this hectic period of lockdown the only conversation we can have is with our family members. This study fulfils the deficiency of knowing the actual bond they share with their family members during this full time quarantine lockdown. The aim of the study is to know the rela…	3	2021-01-07	99	0	FALSE	Awareness on family time during quarantine lockdown among college students Quarantine is restricting people who have been exposed to a disease, such as COVID-19. This study is required because during this hectic period of lockdown the only conversation we can have is with our family members. This study fulfils the deficiency of knowing the actual bond they share with their family members during t…
117677	Tahoora Taskeen	Awareness on preventive measures in covid-19 among dental students - A questionnaire survey	Tahoora Taskeen, L.; Vishnu Priya, V.; Prathap, L.; Gayathri, R.	Awareness on preventive measures in covid-19 among dental students - A questionnaire survey	European Journal of Molecular and Clinical Medicine	2515-8260	7	1	2842-2848	2020	December	2020-12-01	2021-01-05	NA	2010500133		NA	NA	Objective: To determine awareness on the preventive measures in COVID-19. <ovid:br/>(s): Coronavirus Disease 2019 (COVID-19) was induced by severe acute respiratory syndrome Coronavirus 2 (SARS-COV-2) which was first spotted in Wuhan, China. It's symptoms were described as fever, cough and breathlessness.The aim of this study is to assess awareness on the preventive measures in COVID-19. <ovid:br…	3	2021-01-07	99	0	FALSE	Awareness on preventive measures in covid-19 among dental students - A questionnaire survey Objective: To determine awareness on the preventive measures in COVID-19. <ovid:br/>(s): Coronavirus Disease 2019 (COVID-19) was induced by severe acute respiratory syndrome Coronavirus 2 (SARS-COV-2) which was first spotted in Wuhan, China. It's symptoms were described as fever, cough and breathlessness.T…
117610	Dragun	Have Lifestyle Habits and Psychological Well-Being Changed among Adolescents and Medical Students Due to COVID-19 Lockdown in Croatia?	Dragun, R; VeÄek, NN; MarendiÄ‡, M; PribisaliÄ‡, A; ÄiviÄ‡, G; Cena, H; PolaÅ¡ek, O; KolÄiÄ‡, I	Have Lifestyle Habits and Psychological Well-Being Changed among Adolescents and Medical Students Due to COVID-19 Lockdown in Croatia?	Nutrients	2072-6643	13	1		2020	Dec		2021-01-05	33396690	NA	10.3390/nu13010097	NA	https://www.ncbi.nlm.nih.gov/pubmed/33396690	To investigate dietary habits, sleep and psychological well-being of adolescents and medical students during COVID-19 lockdown in Split, Croatia. We surveyed 1326 students during 2018 and 2019, and compared their responses with 531 students enrolled in May 2020. Perceived stress, quality of life (QoL), happiness, anxiety, and optimism were assessed as proxies of psychological well-being, using ge…	4	2021-01-07	99	0	FALSE	Have Lifestyle Habits and Psychological Well-Being Changed among Adolescents and Medical Students Due to COVID-19 Lockdown in Croatia? To investigate dietary habits, sleep and psychological well-being of adolescents and medical students during COVID-19 lockdown in Split, Croatia. We surveyed 1326 students during 2018 and 2019, and compared their responses with 531 students enrolled in May 2020. P…
117515	Hasan	Mental Health of the COVID-19 Patients in Bangladesh.	Hasan, MJ; Tabssum, T; Ambia, NE; Zaman, MS; Rahman, M; Khan, AS	Mental Health of the COVID-19 Patients in Bangladesh.	Mymensingh Med J	2408-8757	30	1	189-195	2021	Jan		2021-01-05	33397873	NA		NA	https://www.ncbi.nlm.nih.gov/pubmed/33397873	The mental health aspect of coronavirus disease-19 (COVID-19) patients in Bangladesh has remained less focused and has not been addressed properly. The objective of the study was to assess the levels of anxiety and depression in COVID-19 patients. We adopted a mixed online and telephone-based survey using Google Forms. Recruitment was performed through a snowball sampling approach. The Google For…	4	2021-01-07	99	0	FALSE	Mental Health of the COVID-19 Patients in Bangladesh. The mental health aspect of coronavirus disease-19 (COVID-19) patients in Bangladesh has remained less focused and has not been addressed properly. The objective of the study was to assess the levels of anxiety and depression in COVID-19 patients. We adopted a mixed online and telephone-based survey using Google Forms. Recruitment was performe…
117493	Gupta	Psychological Health Among Armed Forces Doctors During COVID-19 Pandemic in India.	Gupta, S; Kohli, K; Padmakumari, P; Dixit, PK; Prasad, AS; Chakravarthy, BS; Shukla, R; Ghana, P; Mahapatra, D; Varadaraj, G	Psychological Health Among Armed Forces Doctors During COVID-19 Pandemic in India.	Indian J Psychol Med	0253-7176	42	4	374-378	2020	Jul		2021-01-05	33398226	NA	10.1177/0253717620934037	NA	https://www.ncbi.nlm.nih.gov/pubmed/33398226	A pandemic poses a significant challenge to the healthcare staff and infrastructure. We studied the prevalence of anxiety and depressive symptoms among armed forces doctors in India during the COVID-19 pandemic and the factors that contribute to these symptoms. The study was conducted from March 30, 2020, to April 2, 2020, using a self-administered questionnaire questionnaire using the hospital a…	4	2021-01-07	99	0	FALSE	Psychological Health Among Armed Forces Doctors During COVID-19 Pandemic in India. A pandemic poses a significant challenge to the healthcare staff and infrastructure. We studied the prevalence of anxiety and depressive symptoms among armed forces doctors in India during the COVID-19 pandemic and the factors that contribute to these symptoms. The study was conducted from March 30, 2020, to April …
117377	Kaplan	Physician deaths from COVID-19 have been lower than expected.	Kaplan, RM	Physician deaths from COVID-19 have been lower than expected.	Occup Med (Lond)	1471-8405				2021	Jan		2021-01-05	33399206	NA	10.1093/occmed/kqaa210	NA	https://www.ncbi.nlm.nih.gov/pubmed/33399206	More than 100 US physicians have died from COVID-19. I considered the number of US physician deaths in comparison to the expected COVID death rate in the general population. To estimate the whether US physicians are at increased risk of death from COVID-19 due to occupational exposures. COVID-related physician deaths were identified through searches using Medscape In Memoriam, and multiple intern…	4	2021-01-07	99	0	FALSE	Physician deaths from COVID-19 have been lower than expected. More than 100 US physicians have died from COVID-19. I considered the number of US physician deaths in comparison to the expected COVID death rate in the general population. To estimate the whether US physicians are at increased risk of death from COVID-19 due to occupational exposures. COVID-related physician deaths were identified th…
117280	Abouk	The Immediate Effect of COVID-19 Policies on Social-Distancing Behavior in the United States.	Abouk, R; Heydari, B	The Immediate Effect of COVID-19 Policies on Social-Distancing Behavior in the United States.	Public Health Rep	1468-2877			33354920976575	2021	Jan		2021-01-05	33400622	NA	10.1177/0033354920976575	NA	https://www.ncbi.nlm.nih.gov/pubmed/33400622	Although anecdotal evidence indicates the effectiveness of coronavirus disease 2019 (COVID-19) social-distancing policies, their effectiveness in relation to what is driven by public awareness and voluntary actions needs to be determined. We evaluated the effectiveness of the 6 most common social-distancing policies in the United States (statewide stay-at-home orders, limited stay-at-home orders,…	4	2021-01-07	99	0	FALSE	The Immediate Effect of COVID-19 Policies on Social-Distancing Behavior in the United States. Although anecdotal evidence indicates the effectiveness of coronavirus disease 2019 (COVID-19) social-distancing policies, their effectiveness in relation to what is driven by public awareness and voluntary actions needs to be determined. We evaluated the effectiveness of the 6 most common social-distanc…
116829	Barad	A comparative study on knowledge, attitude, and practice towards covid-19 among nursing students of odisha and west bengal	Barad, D.; Das, S.R.	A comparative study on knowledge, attitude, and practice towards covid-19 among nursing students of odisha and west bengal	European Journal of Molecular and Clinical Medicine	2515-8260	7	11	1167-1176	2020	September	2020-09-01	2021-01-04	NA	2010514794		NA	NA	COVID 19 is a highly infectious disease transmits from human to human through respiratory droplets. Remarkable steps have been taken by the Indian government to restrain the spread of the deadly virus. Since nursing students are valuable assets in the fight against the lethal virus, they should be endowed with adequate knowledge. <ovid:br/>Objective(s):The objective of the current study is to com…	3	2021-01-06	99	0	FALSE	A comparative study on knowledge, attitude, and practice towards covid-19 among nursing students of odisha and west bengal COVID 19 is a highly infectious disease transmits from human to human through respiratory droplets. Remarkable steps have been taken by the Indian government to restrain the spread of the deadly virus. Since nursing students are valuable assets in the fight against the lethal…
116827	Tanaya	Emotional impact on parents of nursing intern students during current pandemic: A cross sectional study	Tanaya, K.; Praharaj, M.	Emotional impact on parents of nursing intern students during current pandemic: A cross sectional study	European Journal of Molecular and Clinical Medicine	2515-8260	7	11	1246-1252	2020	September	2020-09-01	2021-01-04	NA	2010514804		NA	NA	Nurses acts as a frontline healthcare worker and they are facing substantially higher risk of getting infection and death in result to excessive exposure to corona disease. COVID-19 affects all the citizens miserably throughout the world and created physical as well as social distance among people which causes stress for parents of health workers (nurses) who works as warriors during lockdown due…	3	2021-01-06	99	0	FALSE	Emotional impact on parents of nursing intern students during current pandemic: A cross sectional study Nurses acts as a frontline healthcare worker and they are facing substantially higher risk of getting infection and death in result to excessive exposure to corona disease. COVID-19 affects all the citizens miserably throughout the world and created physical as well as social distance among peo…
116809	Palanivel	Knowledge and awareness about the impact of nurses during Covid-19 outbreak	Palanivel, N.; Gayatri Devi, R.; Gheena, S.	Knowledge and awareness about the impact of nurses during Covid-19 outbreak	International Journal of Pharmaceutical Research	0975-2366	12	Supplementry 2	333-340	2020	JulyDecember	July-December 2020	2021-01-04	NA	2005690214	10.31838/ijpr/2020.sp2.055	NA	https://doi.org/10.31838/ijpr/2020.sp2.055	COVID-19 is a communicable disease caused by a newly discovered virus named 'coronavirus' which is rapidly spreading all around the world. The coronavirus pandemic is being, with physicians seen because of the frontline soldiers within the war against the disease. Doctors and nurses in many countries now face an unprecedented workload in saving lives, with a heightened risk of contagion from coro…	3	2021-01-06	99	0	FALSE	Knowledge and awareness about the impact of nurses during Covid-19 outbreak COVID-19 is a communicable disease caused by a newly discovered virus named 'coronavirus' which is rapidly spreading all around the world. The coronavirus pandemic is being, with physicians seen because of the frontline soldiers within the war against the disease. Doctors and nurses in many countries now face an unprecede…
116802	Kayal	New concepts of antigenic shift and antigenic drift in influenza and corona - A review of literature	Kayal, V.M.; Brundha, M.P.; Sivaswamy, V.	New concepts of antigenic shift and antigenic drift in influenza and corona - A review of literature	International Journal of Pharmaceutical Research	0975-2366	13	1	1788-1793	2021	JanuaryMarch	January-March 2021	2021-01-04	NA	2005675677	10.31838/ijpr/2021.13.01.267	NA	https://doi.org/10.31838/ijpr/2021.13.01.267	The study aims to review the recent concepts of Antigenic shift and drift in viral strains of Influenza and Corona. The strains of Influenza and Corona are constantly under mutation. These viral envelopes compose of surface antigens like haemagglutinin-HA, Neuraminidase NA-antigens respectively. Hence, any minor changes in the genes responsible for the HA and NA proteins is termed as an antigenic…	3	2021-01-06	99	0	FALSE	New concepts of antigenic shift and antigenic drift in influenza and corona - A review of literature The study aims to review the recent concepts of Antigenic shift and drift in viral strains of Influenza and Corona. The strains of Influenza and Corona are constantly under mutation. These viral envelopes compose of surface antigens like haemagglutinin-HA, Neuraminidase NA-antigens respectively. H…
116798	Palanivel	Precautions taken by the general public during covid-19 pandemic associated lockdown period in the suburbs of Chennai city - A survey	Palanivel, N.; Sasanka, K.; Gheena, S.; Ganapathy, D.	Precautions taken by the general public during covid-19 pandemic associated lockdown period in the suburbs of Chennai city - A survey	International Journal of Pharmaceutical Research	0975-2366	13	1	1720-1726	2021	JanuaryMarch	January-March 2021	2021-01-04	NA	2005675870	10.31838/ijpr/2021.13.01.256	NA	https://doi.org/10.31838/ijpr/2021.13.01.256	At the beginning of december in 2019, Coronavirus (COVID-19) outbreak had become a major public health issue and self-isolation is among the suggestions to reduce the spread of the infection. A self structured questionnaire was distributed through an online google forms link to about 100 individuals residing in suburban areas in south India without any restrictions in age and gender. The response…	3	2021-01-06	99	0	FALSE	Precautions taken by the general public during covid-19 pandemic associated lockdown period in the suburbs of Chennai city - A survey At the beginning of december in 2019, Coronavirus (COVID-19) outbreak had become a major public health issue and self-isolation is among the suggestions to reduce the spread of the infection. A self structured questionnaire was distributed through an online google …
116643	Ojha	Knowledge of Handling the Personal protective equipment (PPE) by frontline Allied Health professionals in COVID-19 outbreak - A Web-based Survey Study.	Ojha, S; Debnath, M; Sharma, D; Niraula, A	Knowledge of Handling the Personal protective equipment (PPE) by frontline Allied Health professionals in COVID-19 outbreak - A Web-based Survey Study.	J Radiol Nurs	1546-0843				2020	Dec		2021-01-04	33390860	NA	10.1016/j.jradnu.2020.12.012	NA	https://www.ncbi.nlm.nih.gov/pubmed/33390860	Ever since the COVID-19 has emerged the number of affected individuals has been increasing exponentially. The frontline health workers are in constant risk due to the etiology and mode of transmission of the disease. Thus, the proper use of personal protective equipment (PPE) is very crucial during this pandemic. This study is to assess the knowledge regarding the handling of personal protective …	4	2021-01-06	99	0	FALSE	Knowledge of Handling the Personal protective equipment (PPE) by frontline Allied Health professionals in COVID-19 outbreak - A Web-based Survey Study. Ever since the COVID-19 has emerged the number of affected individuals has been increasing exponentially. The frontline health workers are in constant risk due to the etiology and mode of transmission of the disease. Thus, the proper use of person…
116526	Islam	Clinical Characteristics and Neonatal Outcomes of Pregnant Patients With COVID-19: A Systematic Review.	Islam, MM; Poly, TN; Walther, BA; Yang, HC; Wang, CW; Hsieh, WS; Atique, S; Salmani, H; Alsinglawi, B; Lin, MC; Jian, WS; Jack Li, YC	Clinical Characteristics and Neonatal Outcomes of Pregnant Patients With COVID-19: A Systematic Review.	Front Med (Lausanne)	2296-858X	7		573468	2020			2021-01-04	33392213	NA	10.3389/fmed.2020.573468	NA	https://www.ncbi.nlm.nih.gov/pubmed/33392213	Background and Objective: Coronavirus disease 2019 (COVID-19) characterized by severe acute respiratory syndrome coronavirus 2 (SARS-CoV-2) has created serious concerns about its potential adverse effects. There are limited data on clinical, radiological, and neonatal outcomes of pregnant women with COVID-19 pneumonia. This study aimed to assess clinical manifestations and neonatal outcomes of pr…	4	2021-01-06	99	0	FALSE	Clinical Characteristics and Neonatal Outcomes of Pregnant Patients With COVID-19: A Systematic Review. Background and Objective: Coronavirus disease 2019 (COVID-19) characterized by severe acute respiratory syndrome coronavirus 2 (SARS-CoV-2) has created serious concerns about its potential adverse effects. There are limited data on clinical, radiological, and neonatal outcomes of pregnant women…
116469	Binnie	CRISPR-based strategies in infectious disease diagnosis and therapy.	Binnie, A; Fernandes, E; Almeida-Lousada, H; de Mello, RA; Castelo-Branco, P	CRISPR-based strategies in infectious disease diagnosis and therapy.	Infection	1439-0973				2021	Jan		2021-01-04	33393066	NA	10.1007/s15010-020-01554-w	NA	https://www.ncbi.nlm.nih.gov/pubmed/33393066	CRISPR gene-editing technology has the potential to transform the diagnosis and treatment of infectious diseases, but most clinicians are unaware of its broad applicability. Derived from an ancient microbial defence system, these so-called 'molecular scissors' enable precise gene editing with a low error rate. However, CRISPR systems can also be targeted against pathogenic DNA or RNA sequences. T…	4	2021-01-06	99	0	FALSE	CRISPR-based strategies in infectious disease diagnosis and therapy. CRISPR gene-editing technology has the potential to transform the diagnosis and treatment of infectious diseases, but most clinicians are unaware of its broad applicability. Derived from an ancient microbial defence system, these so-called 'molecular scissors' enable precise gene editing with a low error rate. However, CRISPR sy…
116439	Jindal	Knowledge, anxiety and the use of hydroxychloroquine prophylaxis among health care students and professionals regarding COVID-19 pandemic.	Jindal, V; Mittal, S; Kaur, T; Bansal, AS; Kaur, P; Kaur, G; Sati, HC; Garg, A	Knowledge, anxiety and the use of hydroxychloroquine prophylaxis among health care students and professionals regarding COVID-19 pandemic.	Adv Respir Med	2543-6031	88	6	520-530	2020			2021-01-04	33393644	NA	10.5603/ARM.a2020.0163	NA	https://www.ncbi.nlm.nih.gov/pubmed/33393644	Data regarding knowledge and attitude about COVID-19, the prevalence of acceptance of hydroxychloroquine prophylaxis and anxiety amidst COVID-19 pandemic among health care students/professionals in India is scarce. A cross-sectional study was conducted during May 2020, using an online survey via Google forms. A self-administered validated structured questionnaire was applied, which comprised 28 q…	4	2021-01-06	99	0	FALSE	Knowledge, anxiety and the use of hydroxychloroquine prophylaxis among health care students and professionals regarding COVID-19 pandemic. Data regarding knowledge and attitude about COVID-19, the prevalence of acceptance of hydroxychloroquine prophylaxis and anxiety amidst COVID-19 pandemic among health care students/professionals in India is scarce. A cross-sectional study was conducted during …
116385	Kumari	Role of Telemedicine in Follow-up Care of Children with Respiratory Illnesses at a Tertiary Care Hospital - An Ambispective Observational Study.	Kumari, J; Jat, KR; Kabra, SK	Role of Telemedicine in Follow-up Care of Children with Respiratory Illnesses at a Tertiary Care Hospital - An Ambispective Observational Study.	Indian J Pediatr	0973-7693				2021	Jan		2021-01-04	33394296	NA	10.1007/s12098-020-03590-8	NA	https://www.ncbi.nlm.nih.gov/pubmed/33394296	To assess if telemedicine can be used successfully for follow-up care of children with respiratory illnesses. The authors also assessed problems faced by the doctors and satisfaction of caregivers of these patients with telemedicine. The authors conducted an ambispective observational study. Data related to demographic details and diagnoses of patients who had telemedicine consultation (teleconsu…	4	2021-01-06	99	0	FALSE	Role of Telemedicine in Follow-up Care of Children with Respiratory Illnesses at a Tertiary Care Hospital - An Ambispective Observational Study. To assess if telemedicine can be used successfully for follow-up care of children with respiratory illnesses. The authors also assessed problems faced by the doctors and satisfaction of caregivers of these patients with telemedicine. The authors conducte…
116253	Dare	Covid-19 Pandemic and Behavioural Response To Self-Medication Practice In Western Uganda	Dare, S. S.; Eze, E. D.; Echoru, I.; Usman, I. M.; Ssempijja, F.; Bukenya, E. E.; Ssebuufu, R.	Covid-19 Pandemic and Behavioural Response To Self-Medication Practice In Western Uganda	medRxiv					2021	1	2021-01-04	2021-01-04	NA	NA	10.1101/2021.01.02.20248576	NA	https://www.medrxiv.org/content/10.1101/2021.01.02.20248576v1?rss=1'	Background: Self-medication has become is a serious public health problem globally posing great risks, especially with the increasing number of cases of COVID-19 disease in Uganda. This is may be partly because of the absence of a recognized treatment for the disease, however, the prevalence and nature differ from country to country which may influence human behavioural responses. Aim: This study…	1	2021-01-05	99	0	TRUE	Covid-19 Pandemic and Behavioural Response To Self-Medication Practice In Western Uganda Background: Self-medication has become is a serious public health problem globally posing great risks, especially with the increasing number of cases of COVID-19 disease in Uganda. This is may be partly because of the absence of a recognized treatment for the disease, however, the prevalence and nature differ…
116248	Sato	Need of care in interpreting Google Trends-based COVID-19 infodemiological study results: potential risk of false-positivity	Sato, K.; Mano, T.; Iwata, A.; Toda, T.	Need of care in interpreting Google Trends-based COVID-19 infodemiological study results: potential risk of false-positivity	medRxiv					2021	1	2021-01-04	2021-01-04	NA	NA	10.1101/2020.12.30.20249066	NA	https://www.medrxiv.org/content/10.1101/2020.12.30.20249066v1?rss=1'	Introduction: Google Trends (GT) is being used as an epidemiological tool to study coronavirus disease (COVID-19) by identifying keywords in search trends that are predictive for the COVID-19 epidemiological burden. However, many of the earlier GT-based studies include potential statistical fallacies by measuring the correlation between non-stationary time sequences without adjusting for multiple…	1	2021-01-05	99	0	TRUE	Need of care in interpreting Google Trends-based COVID-19 infodemiological study results: potential risk of false-positivity Introduction: Google Trends (GT) is being used as an epidemiological tool to study coronavirus disease (COVID-19) by identifying keywords in search trends that are predictive for the COVID-19 epidemiological burden. However, many of the earlier GT-based studies include pote…
116797	Praneeksha.	Is temperature and relative humidity playing a vital role in checking the spread of covid-19 pandemic in India	Praneeksha., R.; Lakshmanan, G.; Gayatri Devi, R.	Is temperature and relative humidity playing a vital role in checking the spread of covid-19 pandemic in India	International Journal of Pharmaceutical Research	0975-2366	13	1	1856-1864	2021	JanuaryMarch	January-March 2021	2021-01-03	NA	2005676025	10.31838/ijpr/2021.13.01.277	NA	https://doi.org/10.31838/ijpr/2021.13.01.277	COVID-19 has become a major threat to the whole world. Temperature being an important factor in India, the average temperature maintained in the regions has been 30-35 degree celsius which is scorching hot but the living population is used to this temperature. During the rise of the pandemic rumors were spread the high temperature stops the spread of the virus. It has been proven that the spread …	3	2021-01-06	99	0	FALSE	Is temperature and relative humidity playing a vital role in checking the spread of covid-19 pandemic in India COVID-19 has become a major threat to the whole world. Temperature being an important factor in India, the average temperature maintained in the regions has been 30-35 degree celsius which is scorching hot but the living population is used to this temperature. During the rise of the pand…
116188	Vallianou	Diabetes mellitus and SARS-CoV-2 infection: pathophysiologic mechanisms and implications in management.	Vallianou, NG; Evangelopoulos, A; Kounatidis, D; Stratigou, T; Christodoulatos, GS; Karampela, I; Dalamaga, M	Diabetes mellitus and SARS-CoV-2 infection: pathophysiologic mechanisms and implications in management.	Curr Diabetes Rev	1875-6417				2020	Dec		2021-01-03	33388022	NA	10.2174/1573399817666210101110253	NA	https://www.ncbi.nlm.nih.gov/pubmed/33388022	Currently, diabetes mellitus (DM) as well as coronavirus disease 2019 (COVID-19) caused by the severe acute respiratory syndrome coronavirus 2 (SARS-CoV-2) are major public health issues worldwide. It has been suggested that patients with DM are more vulnerable to SARS-CoV-2 infection and suffer from more severe forms of the disease. A literature search was performed using PubMed, Scopus and Goog…	4	2021-01-05	99	0	FALSE	Diabetes mellitus and SARS-CoV-2 infection: pathophysiologic mechanisms and implications in management. Currently, diabetes mellitus (DM) as well as coronavirus disease 2019 (COVID-19) caused by the severe acute respiratory syndrome coronavirus 2 (SARS-CoV-2) are major public health issues worldwide. It has been suggested that patients with DM are more vulnerable to SARS-CoV-2 infection and suffe…
116184	Tabatabaeizadeh	Airborne transmission of COVID-19 and the role of face mask to prevent it: a systematic review and meta-analysis.	Tabatabaeizadeh, SA	Airborne transmission of COVID-19 and the role of face mask to prevent it: a systematic review and meta-analysis.	Eur J Med Res	2047-783X	26	1	1	2021	Jan		2021-01-03	33388089	NA	10.1186/s40001-020-00475-6	NA	https://www.ncbi.nlm.nih.gov/pubmed/33388089	Severe acute respiratory syndrome coronavirus 2 (SARS-CoV-2), belonging to the Coronaviridae family, is agent of 2019 novel coronavirus disease (COVID-19). COVID-19 emerged in Wuhan, Hubei province of China, in early December 2019 and is now considered a pandemic. This study aimed to investigate the airborne transmission of COVID-19 and the role of face mask to prevent it. A systematic search for…	4	2021-01-05	99	0	FALSE	Airborne transmission of COVID-19 and the role of face mask to prevent it: a systematic review and meta-analysis. Severe acute respiratory syndrome coronavirus 2 (SARS-CoV-2), belonging to the Coronaviridae family, is agent of 2019 novel coronavirus disease (COVID-19). COVID-19 emerged in Wuhan, Hubei province of China, in early December 2019 and is now considered a pandemic. This study aimed to …
116126	Guha	Extremely wicked, shockingly evil and undoubtedly COVID-19: the silent serial killer.	Guha, A; Plzak, J; Schalek, P; Chovanec, M	Extremely wicked, shockingly evil and undoubtedly COVID-19: the silent serial killer.	Eur Arch Otorhinolaryngol	1434-4726				2021	Jan		2021-01-03	33388977	NA	10.1007/s00405-020-06537-z	NA	https://www.ncbi.nlm.nih.gov/pubmed/33388977	The SARS-COV-2 virus has more than just an infectious role to play in the society. The rapid spread has also led to significant personal, professional, financial and economic recession globally. Health care professionals are getting seriously compromised due to these issues. No published data are available on the indirect effects of COVID-19 on high-risk medical specialties. Otorhinolaryngology i…	4	2021-01-05	99	0	FALSE	Extremely wicked, shockingly evil and undoubtedly COVID-19: the silent serial killer. The SARS-COV-2 virus has more than just an infectious role to play in the society. The rapid spread has also led to significant personal, professional, financial and economic recession globally. Health care professionals are getting seriously compromised due to these issues. No published data are available on th…
116109	Erdem	The evolution of the changes in the clinical course: a multicenter survey-related impression of the ophthalmologists at the peak of the COVID-19 pandemic in Turkey.	Erdem, B; Gok, M; Bostan, S	The evolution of the changes in the clinical course: a multicenter survey-related impression of the ophthalmologists at the peak of the COVID-19 pandemic in Turkey.	Int Ophthalmol	1573-2630				2021	Jan		2021-01-03	33389368	NA	10.1007/s10792-020-01681-1	NA	https://www.ncbi.nlm.nih.gov/pubmed/33389368	The coronavirus disease-2019 (COVID-19) has become a difficult pandemic to control worldwide. The high transmission risk and mortality rates of COVID-19 cause serious concerns in ophthalmologists and may cause disruptions in clinical functioning. This study aims to identify changes in the clinical approaches of ophthalmologists, understand their anxiety levels, and exhibit how patients' follow-up…	4	2021-01-05	99	0	FALSE	The evolution of the changes in the clinical course: a multicenter survey-related impression of the ophthalmologists at the peak of the COVID-19 pandemic in Turkey. The coronavirus disease-2019 (COVID-19) has become a difficult pandemic to control worldwide. The high transmission risk and mortality rates of COVID-19 cause serious concerns in ophthalmologists and may cause disruptions in clinical …
116054	Ahamad	Public Search Interests related to COVID-19: Insights from Google Search Trends in Bangladesh	Ahamad, M. G.; Ahmed, M. U.; Uden, D. R.	Public Search Interests related to COVID-19: Insights from Google Search Trends in Bangladesh	medRxiv					2021	1	2021-01-02	2021-01-02	NA	NA	10.1101/2020.12.26.20248858	NA	https://www.medrxiv.org/content/10.1101/2020.12.26.20248858v1?rss=1'	Objective: Public response monitoring is critical to reducing COVID 19 infections and developing effective public health strategies. This study explored Google search trends to understand public responses to COVID 19 concerns in Bangladesh. Methods: We used country-level Google search trends data to examine the association between Google search terms related to COVID 19 deaths, face masks, and CO…	1	2021-01-04	99	0	TRUE	Public Search Interests related to COVID-19: Insights from Google Search Trends in Bangladesh Objective: Public response monitoring is critical to reducing COVID 19 infections and developing effective public health strategies. This study explored Google search trends to understand public responses to COVID 19 concerns in Bangladesh. Methods: We used country-level Google search trends data to exam…
116904	Verma	Seeing is believing: E-Learning to ensure normality in education with reference to Covid-19 related lockdown in India	Verma, R.; Gupta, M.	Seeing is believing: E-Learning to ensure normality in education with reference to Covid-19 related lockdown in India	European Journal of Molecular and Clinical Medicine	2515-8260	7	7	2288-2295	2020	September	2020-09-01	2021-01-01	NA	2010514145		NA	NA	We can see a sudden increase in technical advancement from past two decades in the area of E-learning and especially post covid-19 lockdown around the globe in majority countries. This facility has provided access to learning around the globe. It also enhances their ability to connect with the outside world and to build their skills in new streams which are yet to come in their geographical locat…	3	2021-01-06	99	0	FALSE	Seeing is believing: E-Learning to ensure normality in education with reference to Covid-19 related lockdown in India We can see a sudden increase in technical advancement from past two decades in the area of E-learning and especially post covid-19 lockdown around the globe in majority countries. This facility has provided access to learning around the globe. It also enhances their ability to con…
115716	Zhang	Traditional Chinese medicine combined with pulmonary drug delivery system and idiopathic pulmonary fibrosis: Rationale and therapeutic potential.	Zhang, Y; Lu, P; Qin, H; Zhang, Y; Sun, X; Song, X; Liu, J; Peng, H; Liu, Y; Nwafor, EO; Li, J; Liu, Z	Traditional Chinese medicine combined with pulmonary drug delivery system and idiopathic pulmonary fibrosis: Rationale and therapeutic potential.	Biomed Pharmacother	1950-6007	133		111072	2021	Jan		2020-12-31	33378971	NA	10.1016/j.biopha.2020.111072	NA	https://www.ncbi.nlm.nih.gov/pubmed/33378971	Idiopathic pulmonary fibrosis (IPF) is a progressive pulmonary interstitial inflammatory disease of unknown etiology, and is also a sequela in severe patients with the Coronavirus Disease 2019 (COVID-19). Nintedanib and pirfenidone are the only two known drugs which are conditionally recommended for the treatment of IPF by the FDA. However, these drugs pose some adverse side effects such as nause…	4	2021-01-03	99	0	FALSE	Traditional Chinese medicine combined with pulmonary drug delivery system and idiopathic pulmonary fibrosis: Rationale and therapeutic potential. Idiopathic pulmonary fibrosis (IPF) is a progressive pulmonary interstitial inflammatory disease of unknown etiology, and is also a sequela in severe patients with the Coronavirus Disease 2019 (COVID-19). Nintedanib and pirfenidone are the only two know…
115686	Feyman	Effectiveness of COVID-19 shelter-in-place orders varied by state.	Feyman, Y; Bor, J; Raifman, J; Griffith, KN	Effectiveness of COVID-19 shelter-in-place orders varied by state.	PLoS One	1932-6203	15	12	e0245008	2020			2020-12-31	33382849	NA	10.1371/journal.pone.0245008	NA	https://www.ncbi.nlm.nih.gov/pubmed/33382849	State 'shelter-in-place' (SIP) orders limited the spread of COVID-19 in the U.S. However, impacts may have varied by state, creating opportunities to learn from states where SIPs have been effective. Using a novel dataset of state-level SIP order enactment and county-level mobility data form Google, we use a stratified regression discontinuity study design to examine the effect of SIPs in all sta…	4	2021-01-03	99	0	FALSE	Effectiveness of COVID-19 shelter-in-place orders varied by state. State 'shelter-in-place' (SIP) orders limited the spread of COVID-19 in the U.S. However, impacts may have varied by state, creating opportunities to learn from states where SIPs have been effective. Using a novel dataset of state-level SIP order enactment and county-level mobility data form Google, we use a stratified regression …
115461	Mangalam	Impact of covid-19 on stress in collegiate student	Mangalam, K.; Adarsh, S.; Akshay, A.; Sakshi, A.; Yamini, S.; Jyoti, S.; Megha, Y.	Impact of covid-19 on stress in collegiate student	Medico-Legal Update	0971-720X	20	4	286-289	2020	OctoberDecember	October-December 2020	2020-12-31	NA	633726794	10.37506/mlu.v20i4.1815	NA	https://doi.org/10.37506/mlu.v20i4.1815	A sudden invasion of COVID-19 globally has not only creating fatality but also leading to intolerable psychological pressure in the students as well as other groups. To cope up with this deadly situation many countries declare to be in quarantine and lockdown targeting to limit the transmission. All these situations were creating a lot of curiosity and concern in every individual. This pandemic h…	3	2021-01-02	99	0	FALSE	Impact of covid-19 on stress in collegiate student A sudden invasion of COVID-19 globally has not only creating fatality but also leading to intolerable psychological pressure in the students as well as other groups. To cope up with this deadly situation many countries declare to be in quarantine and lockdown targeting to limit the transmission. All these situations were creating a lot of curiosi…
115299	Abedi	MicroRNAs and SARS-CoV-2 life cycle, pathogenesis, and mutations: biomarkers or therapeutic agents?	Abedi, F; Rezaee, R; Hayes, AW; Nasiripour, S; Karimi, G	MicroRNAs and SARS-CoV-2 life cycle, pathogenesis, and mutations: biomarkers or therapeutic agents?	Cell Cycle	1551-4005			2021-11-01	2020	Dec		2020-12-31	33382348	NA	10.1080/15384101.2020.1867792	NA	https://www.ncbi.nlm.nih.gov/pubmed/33382348	To date, proposed therapies and antiviral drugs have been failed to cure coronavirus disease 2019 (COVID-19) patients. However, at least two drug companies have applied for emergency use authorization with the United States Food and Drug Administration for their coronavirus vaccine candidates and several other vaccines are in various stages of development to determine safety and efficacy. Recentl…	4	2021-01-02	99	0	FALSE	MicroRNAs and SARS-CoV-2 life cycle, pathogenesis, and mutations: biomarkers or therapeutic agents? To date, proposed therapies and antiviral drugs have been failed to cure coronavirus disease 2019 (COVID-19) patients. However, at least two drug companies have applied for emergency use authorization with the United States Food and Drug Administration for their coronavirus vaccine candidates and s…
116007	Hamulka	Dietary Supplements during COVID-19 Outbreak. Results of Google Trends Analysis Supported by PLifeCOVID-19 Online Studies.	Hamulka, J; Jeruszka-Bielak, M; GÃ³rnicka, M; DrywieÅ„, ME; Zielinska-Pukos, MA	Dietary Supplements during COVID-19 Outbreak. Results of Google Trends Analysis Supported by PLifeCOVID-19 Online Studies.	Nutrients	2072-6643	13	1		2020	Dec		2020-12-30	33375422	NA	10.3390/nu13010054	NA	https://www.ncbi.nlm.nih.gov/pubmed/33375422	The use of dietary supplements (DSs) has been steadily increasing all over the world and additionally, the sales of DSs have dynamical increased in the wake of coronavirus disease 2019 (COVID-19) in most of the countries. We investigated DSs phenomenon in 2020 through (1) exploration of Google searches worldwide and in Poland (with Google Trends (GT) tool), and (2) analyses of results of PLifeCOV…	4	2021-01-04	99	0	FALSE	Dietary Supplements during COVID-19 Outbreak. Results of Google Trends Analysis Supported by PLifeCOVID-19 Online Studies. The use of dietary supplements (DSs) has been steadily increasing all over the world and additionally, the sales of DSs have dynamical increased in the wake of coronavirus disease 2019 (COVID-19) in most of the countries. We investigated DSs phenomenon in 2020 through (1) exp…
115240	Kwando	Internal support, lifestyle, knowledge and attitudes towards prevent covid-19 practice in West Papua Province	Kwando, P.; Mustamu, A.C.; Hasim, N.H.	Internal support, lifestyle, knowledge and attitudes towards prevent covid-19 practice in West Papua Province	European Journal of Molecular and Clinical Medicine	2515-8260	7	3	2243-2250	2020	September	2020-09-01	2020-12-30	NA	2010488703		NA	NA	since its founded, sars-cov-2 (covid-19) has spread throughout the world including indonesia and west papua. When who calls for an international health emergency, efforts to prevent the spread of covid-19 must be based on personal activities supported by internal and external factors. <ovid:br/>Objective(s): to determine the influence of knowledge, attitudes, family support and lifestyle factors …	3	2021-01-01	99	0	FALSE	Internal support, lifestyle, knowledge and attitudes towards prevent covid-19 practice in West Papua Province since its founded, sars-cov-2 (covid-19) has spread throughout the world including indonesia and west papua. When who calls for an international health emergency, efforts to prevent the spread of covid-19 must be based on personal activities supported by internal and external factors. <ov…
115227	Al-Shatari	Knowledge, attitude, and practice of medical staff toward Covid-19: Sample from Baghdad	Al-Shatari, S.A.H.; Al Kazzaz, H.H.	Knowledge, attitude, and practice of medical staff toward Covid-19: Sample from Baghdad	European Journal of Molecular and Clinical Medicine	2515-8260	7	10	117-129	2020	September	2020-09-01	2020-12-30	NA	2010489259		NA	NA	Coronavirus disease pandemic 2019 (COVID-19) is the worst global event after the Second World War. No trustable drugsor vaccine had been discovered for COVID-19 since the start of the pandemic.The study pointed to determine knowledge, attitude, and practice regarding COVID-19 among employee in Baghdadhealthfacilities.A cross-section study online survey was conducted from 27<ovid:sup>th</ovid:sup>…	3	2021-01-01	99	0	FALSE	Knowledge, attitude, and practice of medical staff toward Covid-19: Sample from Baghdad Coronavirus disease pandemic 2019 (COVID-19) is the worst global event after the Second World War. No trustable drugsor vaccine had been discovered for COVID-19 since the start of the pandemic.The study pointed to determine knowledge, attitude, and practice regarding COVID-19 among employee in Baghdadhealthfac…
115226	Al- Shatari	Knowledge about Covid-19: Sample from Iraqi people	Al- Shatari, S.A.H.; Al kazza, H.H.	Knowledge about Covid-19: Sample from Iraqi people	European Journal of Molecular and Clinical Medicine	2515-8260	7	10	185-197	2020	September	2020-09-01	2020-12-30	NA	2010489264		NA	NA	Good knowledge about Covid-19 transmission and nature prevents transmission of microorganisms and reduces the incidence of Covid-19 in the community. To assess knowledge of Iraqi people about covid-19&to find the source of information about covid-19. <ovid:br/>Method(s): Cross-sectional study was done from 1<ovid:sup>st</ovid:sup>June-1<ovid:sup>st</ovid:sup>July 2020, by electronic version of qu…	3	2021-01-01	99	0	FALSE	Knowledge about Covid-19: Sample from Iraqi people Good knowledge about Covid-19 transmission and nature prevents transmission of microorganisms and reduces the incidence of Covid-19 in the community. To assess knowledge of Iraqi people about covid-19&to find the source of information about covid-19. <ovid:br/>Method(s): Cross-sectional study was done from 1<ovid:sup>st</ovid:sup>June-1<ovid:sup>…
115205	Suwardianto	The effectiveness of audio-visual education on lactation management and chocking in mother with baby in pandemic time covid-19	Suwardianto, H.; Rimawati, Rimawati	The effectiveness of audio-visual education on lactation management and chocking in mother with baby in pandemic time covid-19	Medico-Legal Update	0971-720X	20	4	1323-1329	2020	OctoberDecember	October-December 2020	2020-12-30	NA	633726869	10.37506/mlu.v20i4.2013	NA	https://doi.org/10.37506/mlu.v20i4.2013	Many mothers with babies who do not give exclusive breastfeeding and do not understand prevention efforts when the baby is choking, so that mothers need to understand lactation management to optimize the purpose of exclusive breastfeeding, and need to equip themselves in preventive management when the baby is choking. The research objective was to determine the effectiveness of lactation manageme…	3	2021-01-01	99	0	FALSE	The effectiveness of audio-visual education on lactation management and chocking in mother with baby in pandemic time covid-19 Many mothers with babies who do not give exclusive breastfeeding and do not understand prevention efforts when the baby is choking, so that mothers need to understand lactation management to optimize the purpose of exclusive breastfeeding, and need to equip themselves in …
115204	Abirami	Knowledge regarding covid-19 pandemic among student nurses: Online cross-sectional survey	Abirami, P.; Suseelal, T.; Jelin, E.G.; Kanniammal, C.	Knowledge regarding covid-19 pandemic among student nurses: Online cross-sectional survey	Medico-Legal Update	0971-720X	20	4	1460-1463	2020	OctoberDecember	October-December 2020	2020-12-30	NA	633726882	10.37506/mlu.v20i4.2039	NA	https://doi.org/10.37506/mlu.v20i4.2039	COVID-19 pandemic it is a public health emergency declared by WHO and itis a major cause of concern for the healthcare profession. The present study is being conducted to assess the knowledge regarding COVID-19 Pandemic among student Nurses. A cross sectional survey by Using Online Google forms study was conducted. Non probability Convenient Sampling technique was used. The tool used for the stud…	3	2021-01-01	99	0	FALSE	Knowledge regarding covid-19 pandemic among student nurses: Online cross-sectional survey COVID-19 pandemic it is a public health emergency declared by WHO and itis a major cause of concern for the healthcare profession. The present study is being conducted to assess the knowledge regarding COVID-19 Pandemic among student Nurses. A cross sectional survey by Using Online Google forms study was con…
115197	Torabinia	Dental team and infection control for the COVID-19: (A short review of the current guidelines)	Torabinia, N.; Nilchian, F.; Razavi, S.	Dental team and infection control for the COVID-19: (A short review of the current guidelines)	Dental Research Journal	1735-3327	17	6	409-411	2020	NovemberDecember	November-December 2020	2020-12-30	NA	633763960	10.4103/1735-3327.302896	NA	https://doi.org/10.4103/1735-3327.302896	In December 2019, a series of unusual pneumonia has been reported in Wuhan, China. This pneumonia was related to beta-coronavirus cluster which was named COVID-19. The aim of this study is to review the published paper on COVID-19 protections guide lines and attempt to summarize different suggested guide lines in order to help dental/oral healthcare to have better protection against COVID-19 <ovi…	3	2021-01-01	99	0	FALSE	Dental team and infection control for the COVID-19: (A short review of the current guidelines) In December 2019, a series of unusual pneumonia has been reported in Wuhan, China. This pneumonia was related to beta-coronavirus cluster which was named COVID-19. The aim of this study is to review the published paper on COVID-19 protections guide lines and attempt to summarize different suggested guid…
114983	Kim	Comparative efficacy and safety of pharmacological interventions for the treatment of COVID-19: A systematic review and network meta-analysis.	Kim, MS; An, MH; Kim, WJ; Hwang, TH	Comparative efficacy and safety of pharmacological interventions for the treatment of COVID-19: A systematic review and network meta-analysis.	PLoS Med	1549-1676	17	12	e1003501	2020	Dec		2020-12-30	33378357	NA	10.1371/journal.pmed.1003501	NA	https://www.ncbi.nlm.nih.gov/pubmed/33378357	Numerous clinical trials and observational studies have investigated various pharmacological agents as potential treatment for Coronavirus Disease 2019 (COVID-19), but the results are heterogeneous and sometimes even contradictory to one another, making it difficult for clinicians to determine which treatments are truly effective. We carried out a systematic review and network meta-analysis (NMA)…	4	2021-01-01	99	0	FALSE	Comparative efficacy and safety of pharmacological interventions for the treatment of COVID-19: A systematic review and network meta-analysis. Numerous clinical trials and observational studies have investigated various pharmacological agents as potential treatment for Coronavirus Disease 2019 (COVID-19), but the results are heterogeneous and sometimes even contradictory to one another, making it…
115137	Hashemian	A review on favipiravir: the properties, function, and usefulness to treat COVID-19.	Hashemian, SM; Farhadi, T; Velayati, AA	A review on favipiravir: the properties, function, and usefulness to treat COVID-19.	Expert Rev Anti Infect Ther	1744-8336			2021-09-01	2020	Dec		2020-12-29	33372567	NA	10.1080/14787210.2021.1866545	NA	https://www.ncbi.nlm.nih.gov/pubmed/33372567	At this time, there is no specific therapeutic or vaccine for treatment of the severe acute respiratory syndrome coronavirus 2 (SARS-CoV-2). Hence, available drugs for treatment of other viral infections may be useful to treat COVID-19. The focus of the current review was studying the main characteristics of favipiravir and its usefulness to treat COVID-19. An electronic search was done by using …	4	2021-01-01	99	0	FALSE	A review on favipiravir: the properties, function, and usefulness to treat COVID-19. At this time, there is no specific therapeutic or vaccine for treatment of the severe acute respiratory syndrome coronavirus 2 (SARS-CoV-2). Hence, available drugs for treatment of other viral infections may be useful to treat COVID-19. The focus of the current review was studying the main characteristics of favi…
114854	Dalia	Impact of congestive heart failure and role of cardiac biomarkers in COVID-19 patients: A systematic review and meta-analysis	Dalia, T.; Lahan, S.; Ranka, S.; Acharya, P.; Gautam, A.; Goyal, A.; Mastoris, I.; Sauer, A.; Shah, Z.	Impact of congestive heart failure and role of cardiac biomarkers in COVID-19 patients: A systematic review and meta-analysis	Indian Heart Journal	0019-4832				2020		2020	2020-12-29	NA	2010470771	10.1016/j.ihj.2020.12.002	NA	https://doi.org/10.1016/j.ihj.2020.12.002	Coronavirus disease 2019 (COVID-19) has been reported to cause worse outcomes in patients with underlying cardiovascular disease, especially in patients with acute cardiac injury, which is determined by elevated levels of high-sensitivity troponin. There is a paucity of data on the impact of congestive heart failure (CHF) on outcomes in COVID-19 patients. <ovid:br/>Method(s): We conducted a liter…	3	2020-12-31	99	0	FALSE	Impact of congestive heart failure and role of cardiac biomarkers in COVID-19 patients: A systematic review and meta-analysis Coronavirus disease 2019 (COVID-19) has been reported to cause worse outcomes in patients with underlying cardiovascular disease, especially in patients with acute cardiac injury, which is determined by elevated levels of high-sensitivity troponin. There is a paucity of da…
114828	Ali	Determinant for working from home facilities during the COVID-19 movement control order in malaysia	Ali, I.M.; Hamid, M.Y.; Zaidi, M.A.; Yasin, M.F.M.; Hasin, M.A.	Determinant for working from home facilities during the COVID-19 movement control order in malaysia	European Journal of Molecular and Clinical Medicine	2515-8260	7	2	5820-5832	2020	September	2020-09-01	2020-12-29	NA	2010483155		NA	NA	The spreading of pandemic COVID-19 worldwide has change the way of life today.Since WHO announce COVID-19 as a pandemic, nearly all countries in the world also declare lockdown to stop the spreading.In Malaysia, the government announced Movement Control Order(MCO) whichrequiring closure of all businesses except those providing essential services and items. This resulting, most business operations…	3	2020-12-31	99	0	FALSE	Determinant for working from home facilities during the COVID-19 movement control order in malaysia The spreading of pandemic COVID-19 worldwide has change the way of life today.Since WHO announce COVID-19 as a pandemic, nearly all countries in the world also declare lockdown to stop the spreading.In Malaysia, the government announced Movement Control Order(MCO) whichrequiring closure of all busi…
114818	Vu	Health-related quality of life of the Vietnamese during the COVID-19 pandemic	Vu, M.Q.; Tran, T.T.P.; Hoang, T.A.; Khuong, L.Q.; van Hoang, M.	Health-related quality of life of the Vietnamese during the COVID-19 pandemic	PLoS ONE	1932-6203	15	2021-12-12		2020	December	2020-12-01	2020-12-29	NA	2010476065	10.1371/journal.pone.0244170	NA	https://doi.org/10.1371/journal.pone.0244170	Vietnam applied strict quarantine measures to mitigate the rapid transmission of the SARS-COV-2 virus. Central questions were how the COVID-19 pandemic affected health-related quality of life (HRQOL) of the Vietnamese general population, and whether there is any difference in HRQOL among people under different quarantine conditions. Methods This cross-sectional study was conducted during 1 April-…	3	2020-12-31	99	0	FALSE	Health-related quality of life of the Vietnamese during the COVID-19 pandemic Vietnam applied strict quarantine measures to mitigate the rapid transmission of the SARS-COV-2 virus. Central questions were how the COVID-19 pandemic affected health-related quality of life (HRQOL) of the Vietnamese general population, and whether there is any difference in HRQOL among people under different quarantin…
114794	Badawi	An ophthalmic insight into novel coronavirus 2019 disease: A comprehensive review of the ocular manifestations and clinical hazards	Badawi, A.E.; Elsheikh, S.S.; Addeen, S.Z.; Soliman, M.A.; Abd-Rabu, R.; Abdella, W.S.; Gad, E.A.	An ophthalmic insight into novel coronavirus 2019 disease: A comprehensive review of the ocular manifestations and clinical hazards	Journal of Current Ophthalmology	2452-2325	32	4	315-328	2020	OctoberDecember	October-December 2020	2020-12-29	NA	633761680	10.4103/JOCO.JOCO_255_20	NA	https://doi.org/10.4103/JOCO.JOCO_255_20	Purpose: To discuss the ocular manifestations provoked by novel coronavirus 2019 (COVID-19) disease in humans, the natural history of the disease in the eye, and its treatment. <ovid:br/>Method(s): We designed a narrative review of the ocular manifestations of COVID-19 based on the literature published till July 30, 2020. The databases were PubMed, Scopus, Cochrane Library, Google Scholar, and Sc…	3	2020-12-31	99	0	FALSE	An ophthalmic insight into novel coronavirus 2019 disease: A comprehensive review of the ocular manifestations and clinical hazards Purpose: To discuss the ocular manifestations provoked by novel coronavirus 2019 (COVID-19) disease in humans, the natural history of the disease in the eye, and its treatment. <ovid:br/>Method(s): We designed a narrative review of the ocular manifestations of COVID-…
114793	Tsai	Google search trend of the keywords of 'hand eczema, itchy face, acne, and dermatologist' after the COVID-19 outbreak	Tsai, W.C.; Liu, K.L.	Google search trend of the keywords of 'hand eczema, itchy face, acne, and dermatologist' after the COVID-19 outbreak	Dermatologica Sinica	1027-8117	38	4	262-263	2020	OctoberDecember	October-December 2020	2020-12-29	NA	633761925	10.4103/ds.ds_37_20	NA	https://doi.org/10.4103/ds.ds_37_20		3	2020-12-31	99	0	FALSE	Google search trend of the keywords of 'hand eczema, itchy face, acne, and dermatologist' after the COVID-19 outbreak
114785	Tekalegn	Correct use of facemask among health professionals in the context of coronavirus disease (Covid-19)	Tekalegn, Y.; Sahiledengle, B.; Bekele, K.; Tesemma, A.; Aseffa, T.; Engida, Z.T.; Girma, A.; Tasew, A.; Zenbaba, D.; Aman, R.; Seyoum, K.; Woldeyohannes, D.; Legese, B.	Correct use of facemask among health professionals in the context of coronavirus disease (Covid-19)	Risk Management and Healthcare Policy	1179-1594	13		3013-3019	2020		2020	2020-12-29	NA	2005653001	10.2147/RMHP.S286217	NA	https://doi.org/10.2147/RMHP.S286217	Purpose: Coronavirus disease (COVID-19) mainly spreads through respiratory droplets and close contacts. Wearing a facemask and other personal protective equipment (PPE) is essential in preventing the spread of COVID-19. However, the use of PPE alone does not provide a sufficient level of protection, and correct use and disposal are required. Hence, this study aimed to assess health professionals'…	3	2020-12-31	99	0	FALSE	Correct use of facemask among health professionals in the context of coronavirus disease (Covid-19) Purpose: Coronavirus disease (COVID-19) mainly spreads through respiratory droplets and close contacts. Wearing a facemask and other personal protective equipment (PPE) is essential in preventing the spread of COVID-19. However, the use of PPE alone does not provide a sufficient level of protection…
114713	Chowdhary	Relevance and Clinical Significance of Magnetic Resonance Imaging of Neurological Manifestations in COVID-19: A Systematic Review of Case Reports and Case Series.	Chowdhary, A; Subedi, R; Tandon, M; Wen, S; Patel, J; Kataria, S; Peterson, S; Gwinn, R; Elkhooly, M; Prasad, A; Nirwan, L; Adcock, A; Sriwastava, S	Relevance and Clinical Significance of Magnetic Resonance Imaging of Neurological Manifestations in COVID-19: A Systematic Review of Case Reports and Case Series.	Brain Sci	2076-3425	10	12		2020	Dec		2020-12-29	33371260	NA	10.3390/brainsci10121017	NA	https://www.ncbi.nlm.nih.gov/pubmed/33371260	We performed a systematic literature review of neuroimaging, predominantly focusing on magnetic resonance imaging (MRI) findings associated with neurological manifestations of coronavirus disease-2019 (COVID-19). We screened articles from PubMed, Google Scholar and Scopus, looking for reports that would potentially have neuroimaging findings in patients with COVID-19. Data analysis was performed …	4	2020-12-31	99	0	FALSE	Relevance and Clinical Significance of Magnetic Resonance Imaging of Neurological Manifestations in COVID-19: A Systematic Review of Case Reports and Case Series. We performed a systematic literature review of neuroimaging, predominantly focusing on magnetic resonance imaging (MRI) findings associated with neurological manifestations of coronavirus disease-2019 (COVID-19). We screened articles fr…
114686	Kaur	Remdesivir and Hydroxychloroquine: A Compassionate Use in Covid-19.	Kaur, A; Chaudhary, G; Singh, P; Arora, S; Kaur, R	Remdesivir and Hydroxychloroquine: A Compassionate Use in Covid-19.	Curr Drug Targets	1873-5592				2020	Dec		2020-12-29	33371833	NA	10.2174/1389450121999201228212842	NA	https://www.ncbi.nlm.nih.gov/pubmed/33371833	Early in December 2019, a mass of sufferers with Novel Coronavirus Pneumonia (SAS-CoV-19) in Wuhan (China) roused worldwide concern. Hardly any drugs showed the light of hope concerning the depletion in the period of treatment and virological suppression is troubled. Furthermore, numerous sufferers have undergone off-label use or compassionate use treatments as well as antiretroviral, antiparasit…	4	2020-12-31	99	0	FALSE	Remdesivir and Hydroxychloroquine: A Compassionate Use in Covid-19. Early in December 2019, a mass of sufferers with Novel Coronavirus Pneumonia (SAS-CoV-19) in Wuhan (China) roused worldwide concern. Hardly any drugs showed the light of hope concerning the depletion in the period of treatment and virological suppression is troubled. Furthermore, numerous sufferers have undergone off-label use or…
114650	Nazir	The Potentially Recommended Pharmacotherapy for COVID-19.	Nazir, SUR; Nazir, T; Sultana, M; Shamim, R; Riaz, H; Sultana Munir, S; Kayani, RR; Manzoor, S; Islam, A	The Potentially Recommended Pharmacotherapy for COVID-19.	Altern Ther Health Med	1078-6791				2020	Dec		2020-12-29	33373324	NA		NA	https://www.ncbi.nlm.nih.gov/pubmed/33373324	A completely unique coronavirus (2019-nCoV), formally referred to as severe acute respiratory syndrome (SARS-CoV-2), appeared in China. SARS-CoV-2 is an etiological mediator of coronavirus 2 (COVID-19), characterized by pneumonic contagion in human beings. In spite of forceful suppression, this virus has spread worldwide. No specific drugs have been approved by the FDA for treating COVID-19 patie…	4	2020-12-31	99	0	FALSE	The Potentially Recommended Pharmacotherapy for COVID-19. A completely unique coronavirus (2019-nCoV), formally referred to as severe acute respiratory syndrome (SARS-CoV-2), appeared in China. SARS-CoV-2 is an etiological mediator of coronavirus 2 (COVID-19), characterized by pneumonic contagion in human beings. In spite of forceful suppression, this virus has spread worldwide. No specific drugs…
114027	Fatima	Religious coping in the time of COVID-19 Pandemic in India and Nigeria: Finding of a cross-national community survey.	Fatima, H; Oyetunji, TP; Mishra, S; Sinha, K; Olorunsogbon, OF; Akande, OS; Srinivasan, SK; Kar, H	Religious coping in the time of COVID-19 Pandemic in India and Nigeria: Finding of a cross-national community survey.	Int J Soc Psychiatry	1741-2854			20764020984511	2020	Dec		2020-12-28	33356731	NA	10.1177/0020764020984511	NA	https://www.ncbi.nlm.nih.gov/pubmed/33356731	Religious and spiritual coping strategies is one of the possible tools that can be used to deal with stress and the negative consequences of life problems and illnesses. The study aims to assess religious coping in the time of the COVID-19 pandemic. It was an online survey. The sample was collected using a snowball sampling technique as the data were collected through Google forms. The survey sta…	4	2020-12-30	99	0	FALSE	Religious coping in the time of COVID-19 Pandemic in India and Nigeria: Finding of a cross-national community survey. Religious and spiritual coping strategies is one of the possible tools that can be used to deal with stress and the negative consequences of life problems and illnesses. The study aims to assess religious coping in the time of the COVID-19 pandemic. It was an online survey. The sa…
113954	Davies	Association of tiered restrictions and a second lockdown with COVID-19 deaths and hospital admissions in England: a modelling study.	Davies, NG; Barnard, RC; Jarvis, CI; Russell, TW; Semple, MG; Jit, M; Edmunds, WJ	Association of tiered restrictions and a second lockdown with COVID-19 deaths and hospital admissions in England: a modelling study.	Lancet Infect Dis	1474-4457				2020	Dec		2020-12-28	33357518	NA	10.1016/S1473-3099(20)30984-1	NA	https://www.ncbi.nlm.nih.gov/pubmed/33357518	A second wave of COVID-19 cases in autumn, 2020, in England led to localised, tiered restrictions (so-called alert levels) and, subsequently, a second national lockdown. We examined the impact of these tiered restrictions, and alternatives for lockdown stringency, timing, and duration, on severe acute respiratory syndrome coronavirus 2 (SARS-CoV-2) transmission and hospital admissions and deaths …	4	2020-12-30	99	0	FALSE	Association of tiered restrictions and a second lockdown with COVID-19 deaths and hospital admissions in England: a modelling study. A second wave of COVID-19 cases in autumn, 2020, in England led to localised, tiered restrictions (so-called alert levels) and, subsequently, a second national lockdown. We examined the impact of these tiered restrictions, and alternatives for lockdown stringency, t…
113877	Chong	Relationship Between Severe Acute Respiratory Syndrome Coronavirus 2 (SARS-CoV-2) and the Etiology of Acute Kidney Injury (AKI).	Chong, WH; Saha, BK	Relationship Between Severe Acute Respiratory Syndrome Coronavirus 2 (SARS-CoV-2) and the Etiology of Acute Kidney Injury (AKI).	Am J Med Sci	1538-2990				2020	Oct		2020-12-28	33358501	NA	10.1016/j.amjms.2020.10.025	NA	https://www.ncbi.nlm.nih.gov/pubmed/33358501	Coronavirus disease 2019 (COVID-19) is caused by severe acute respiratory syndrome coronavirus 2 (SARS-CoV-2). Since it was first recognized in December 2019, it has resulted in the ongoing worldwide pandemic. Although acute hypoxic respiratory failure (AHRF) and acute respiratory distress syndrome (ARDS) are the main features of the disease, the involvement of other organs needs to be explored. …	4	2020-12-30	99	0	FALSE	Relationship Between Severe Acute Respiratory Syndrome Coronavirus 2 (SARS-CoV-2) and the Etiology of Acute Kidney Injury (AKI). Coronavirus disease 2019 (COVID-19) is caused by severe acute respiratory syndrome coronavirus 2 (SARS-CoV-2). Since it was first recognized in December 2019, it has resulted in the ongoing worldwide pandemic. Although acute hypoxic respiratory failure (AHRF) and acute …
113771	Al Maqbali	Prevalence of stress, depression, anxiety and sleep disturbance among nurses during the COVID-19 pandemic: A systematic review and meta-analysis.	Al Maqbali, M; Al Sinani, M; Al-Lenjawi, B	Prevalence of stress, depression, anxiety and sleep disturbance among nurses during the COVID-19 pandemic: A systematic review and meta-analysis.	J Psychosom Res	1879-1360	141		110343	2020	Dec		2020-12-28	33360329	NA	10.1016/j.jpsychores.2020.110343	NA	https://www.ncbi.nlm.nih.gov/pubmed/33360329	The new coronavirus disease's (COVID-19) high risk of infection can increase the workload of healthcare workers, especially nurses, as they are most of the healthcare workforce. These problems can lead to psychological problems. Therefore, the aim of this systematic review and meta-analysis to ascertain the present impact of the COVID-19 outbreak on the prevalence of stress, anxiety, depression a…	4	2020-12-30	99	0	FALSE	Prevalence of stress, depression, anxiety and sleep disturbance among nurses during the COVID-19 pandemic: A systematic review and meta-analysis. The new coronavirus disease's (COVID-19) high risk of infection can increase the workload of healthcare workers, especially nurses, as they are most of the healthcare workforce. These problems can lead to psychological problems. Therefore, the aim of th…
113764	Parsay	The Incidence and Mortality Ratio of Ischemic Cerebrovascular Accidents in COVID-19 Cases: A Systematic Review and Meta-Analysis.	Parsay, S; Vosoughi, A; Khabbaz, A; Sadigh-Eteghad, S	The Incidence and Mortality Ratio of Ischemic Cerebrovascular Accidents in COVID-19 Cases: A Systematic Review and Meta-Analysis.	J Stroke Cerebrovasc Dis	1532-8511	30	3	105552	2020	Dec		2020-12-28	33360509	NA	10.1016/j.jstrokecerebrovasdis.2020.105552	NA	https://www.ncbi.nlm.nih.gov/pubmed/33360509	Coronavirus disease 2019 (COVID-19) is primarily known as a respiratory illness; however, a wide variety of symptoms and complications of the central nervous system (CNS), such as ischemic cerebrovascular accidents (CVA) have been reported. Hereby, we provide a systematic review and a meta-analysis of the literature, investigating the incidence of ischemic CVA and the mortality due to it in the s…	4	2020-12-30	99	0	FALSE	The Incidence and Mortality Ratio of Ischemic Cerebrovascular Accidents in COVID-19 Cases: A Systematic Review and Meta-Analysis. Coronavirus disease 2019 (COVID-19) is primarily known as a respiratory illness; however, a wide variety of symptoms and complications of the central nervous system (CNS), such as ischemic cerebrovascular accidents (CVA) have been reported. Hereby, we provide a systema…
113746	Kain	Chopping the tail: How preventing superspreading can help to maintain COVID-19 control.	Kain, MP; Childs, ML; Becker, AD; Mordecai, EA	Chopping the tail: How preventing superspreading can help to maintain COVID-19 control.	Epidemics	1878-0067	34		100430	2020	Dec		2020-12-28	33360871	NA	10.1016/j.epidem.2020.100430	NA	https://www.ncbi.nlm.nih.gov/pubmed/33360871	Disease transmission is notoriously heterogeneous, and SARS-CoV-2 is no exception. A skewed distribution where few individuals or events are responsible for the majority of transmission can result in explosive, superspreading events, which produce rapid and volatile epidemic dynamics, especially early or late in epidemics. Anticipating and preventing superspreading events can produce large reduct…	4	2020-12-30	99	0	FALSE	Chopping the tail: How preventing superspreading can help to maintain COVID-19 control. Disease transmission is notoriously heterogeneous, and SARS-CoV-2 is no exception. A skewed distribution where few individuals or events are responsible for the majority of transmission can result in explosive, superspreading events, which produce rapid and volatile epidemic dynamics, especially early or late …
113735	Sinha	Clinico-epidemiological characteristics of Kawasaki-like disease in paediatric patients with COVID-19: a protocol for rapid living systematic review.	Sinha, A; Nayak, S; Dehuri, P; Kanungo, S; Pati, S	Clinico-epidemiological characteristics of Kawasaki-like disease in paediatric patients with COVID-19: a protocol for rapid living systematic review.	BMJ Open	2044-6055	10	12	e041160	2020	Dec		2020-12-28	33361078	NA	10.1136/bmjopen-2020-041160	NA	https://www.ncbi.nlm.nih.gov/pubmed/33361078	The COVID-19 outbreak has posed a major challenge to healthcare providers. Due to its communicable nature, very stringent public health interventions have been put in place worldwide; yet, it still poses new emerging challenges, one of the most recent being a multisystem inflammatory condition with clinical features resembling Kawasaki-like disease and toxic shock syndrome in children and adolesc…	4	2020-12-30	99	0	FALSE	Clinico-epidemiological characteristics of Kawasaki-like disease in paediatric patients with COVID-19: a protocol for rapid living systematic review. The COVID-19 outbreak has posed a major challenge to healthcare providers. Due to its communicable nature, very stringent public health interventions have been put in place worldwide; yet, it still poses new emerging challenges, one of the most rece…
113708	Kerr	COVID-19 ventilator rationing protocols: why we need to know more about the views of those with most to lose.	Kerr, W; Schmidt, H	COVID-19 ventilator rationing protocols: why we need to know more about the views of those with most to lose.	J Med Ethics	1473-4257				2020	Dec		2020-12-28	33361395	NA	10.1136/medethics-2020-106948	NA	https://www.ncbi.nlm.nih.gov/pubmed/33361395	Withholding or withdrawing life-saving ventilators can become necessary when resources are insufficient. With rising cases in many countries, and likely further peaks in the coming colder seasons, ventilator triage guidance remains a central part of the COVID-19 policy response. The dominant model in ventilator triage guidelines prioritises the ethical principles of saving the most lives and savi…	4	2020-12-30	99	0	FALSE	COVID-19 ventilator rationing protocols: why we need to know more about the views of those with most to lose. Withholding or withdrawing life-saving ventilators can become necessary when resources are insufficient. With rising cases in many countries, and likely further peaks in the coming colder seasons, ventilator triage guidance remains a central part of the COVID-19 policy response. The domin…
113600	White	Early effects of COVID-19 on US fisheries and seafood consumption.	White, ER; Froehlich, HE; Gephart, JA; Cottrell, RS; Branch, TA; Agrawal Bejarano, R; Baum, JK	Early effects of COVID-19 on US fisheries and seafood consumption.	Fish Fish (Oxf)	1467-2960				2020	Nov		2020-12-28	33362433	NA	10.1111/faf.12525	NA	https://www.ncbi.nlm.nih.gov/pubmed/33362433	The US seafood sector is susceptible to shocks, both because of the seasonal nature of many of its domestic fisheries and its global position as a top importer and exporter of seafood. However, many data sets that could inform science and policy during an emerging event do not exist or are only released months or years later. Here, we synthesize multiple data sources from across the seafood suppl…	4	2020-12-30	99	0	FALSE	Early effects of COVID-19 on US fisheries and seafood consumption. The US seafood sector is susceptible to shocks, both because of the seasonal nature of many of its domestic fisheries and its global position as a top importer and exporter of seafood. However, many data sets that could inform science and policy during an emerging event do not exist or are only released months or years later. Here…
113534	Aldrees	Medical Students' Awareness of Smell Loss as a Predictor for Coronavirus Disease 2019.	Aldrees, T; Almatrafi, S; Aldriweesh, T; Mokhatrish, M; Salamh, A; Alkholaiwi, F	Medical Students' Awareness of Smell Loss as a Predictor for Coronavirus Disease 2019.	Front Public Health	2296-2565	8		597897	2020			2020-12-28	33363090	NA	10.3389/fpubh.2020.597897	NA	https://www.ncbi.nlm.nih.gov/pubmed/33363090	Background: Anosmia has been reported as an early presentation of coronavirus disease 2019 (COVID-19). However, the pathophysiological mechanism of olfactory dysfunction is still unclear. Aim: The aim of this study to evaluate the knowledge regarding common symptoms, anosmia, treatment options, and PPE among medical students in three different universities of Saudi Arabia. Methods: This cross-sec…	4	2020-12-30	99	0	FALSE	Medical Students' Awareness of Smell Loss as a Predictor for Coronavirus Disease 2019. Background: Anosmia has been reported as an early presentation of coronavirus disease 2019 (COVID-19). However, the pathophysiological mechanism of olfactory dysfunction is still unclear. Aim: The aim of this study to evaluate the knowledge regarding common symptoms, anosmia, treatment options, and PPE among me…
113533	Mahmood	Attitude, Perception, and Knowledge of COVID-19 Among General Public in Pakistan.	Mahmood, S; Hussain, T; Mahmood, F; Ahmad, M; Majeed, A; Beg, BM; Areej, S	Attitude, Perception, and Knowledge of COVID-19 Among General Public in Pakistan.	Front Public Health	2296-2565	8		602434	2020			2020-12-28	33363092	NA	10.3389/fpubh.2020.602434	NA	https://www.ncbi.nlm.nih.gov/pubmed/33363092	The World Health Organization has acknowledged coronavirus disease 2019 (COVID-19) disease as a pandemic. Efforts are being made all over the world to raise awareness to prevent the spread of the disease. The goal of this study was to assess the attitude, perception, and knowledge of Pakistani people toward COVID-19 disease. We conducted a cross-sectional survey in which a questionnaire of 17 que…	4	2020-12-30	99	0	FALSE	Attitude, Perception, and Knowledge of COVID-19 Among General Public in Pakistan. The World Health Organization has acknowledged coronavirus disease 2019 (COVID-19) disease as a pandemic. Efforts are being made all over the world to raise awareness to prevent the spread of the disease. The goal of this study was to assess the attitude, perception, and knowledge of Pakistani people toward COVID-19…
113511	Hossain	Do knowledge and attitudes matter for preventive behavioral practices toward the COVID-19? A cross-sectional online survey among the adult population in Bangladesh.	Hossain, MB; Alam, MZ; Islam, MS; Sultan, S; Faysal, MM; Rima, S; Hossain, MA; Mahmood, MM; Kashfi, SS; Mamun, AA; Monia, HT; Shoma, SS	Do knowledge and attitudes matter for preventive behavioral practices toward the COVID-19? A cross-sectional online survey among the adult population in Bangladesh.	Heliyon	2405-8440	6	12	e05799	2020	Dec		2020-12-28	33363262	NA	10.1016/j.heliyon.2020.e05799	NA	https://www.ncbi.nlm.nih.gov/pubmed/33363262	The Government of Bangladesh has adopted several non-therapeutic measures to tackle the pandemic of SARS-CoV-2. However, the curve of COVID-19 positive cases has not significantly flattened yet, as the adoption of preventive measures by the general population is predominantly a behavioral phenomenon that is often influenced by people's knowledge and attitudes. This study aimed to assess the level…	4	2020-12-30	99	0	FALSE	Do knowledge and attitudes matter for preventive behavioral practices toward the COVID-19? A cross-sectional online survey among the adult population in Bangladesh. The Government of Bangladesh has adopted several non-therapeutic measures to tackle the pandemic of SARS-CoV-2. However, the curve of COVID-19 positive cases has not significantly flattened yet, as the adoption of preventive measures …
113410	Zaporozhets	Biologically active compounds from marine organisms in the strategies for combating coronaviruses.	Zaporozhets, TS; Besednova, NN	Biologically active compounds from marine organisms in the strategies for combating coronaviruses.	AIMS Microbiol	2471-1888	6	4	470-494	2020			2020-12-28	33364539	NA	10.3934/microbiol.2020028	NA	https://www.ncbi.nlm.nih.gov/pubmed/33364539	Despite the progress made in immunization and drug development, so far there are no prophylactic vaccines and effective therapies for many viral infections, including infections caused by coronaviruses. In this regard, the search for new antiviral substances continues to be relevant, and the enormous potential of marine resources are a stimulus for the study of marine compounds with antiviral act…	4	2020-12-30	99	0	FALSE	Biologically active compounds from marine organisms in the strategies for combating coronaviruses. Despite the progress made in immunization and drug development, so far there are no prophylactic vaccines and effective therapies for many viral infections, including infections caused by coronaviruses. In this regard, the search for new antiviral substances continues to be relevant, and the enormou…
113402	Khabour	Public Perception Regarding COVID-19, Nature of the Disease, Susceptibility to Complications, and Relationship to Influenza: A Study from Jordan Using Google Forms.	Khabour, OF; Alomari, MA; Alzoubi, KH; Alfaqih, MA	Public Perception Regarding COVID-19, Nature of the Disease, Susceptibility to Complications, and Relationship to Influenza: A Study from Jordan Using Google Forms.	J Multidiscip Healthc	1178-2390	13		1937-1945	2020			2020-12-28	33364775	NA	10.2147/JMDH.S277938	NA	https://www.ncbi.nlm.nih.gov/pubmed/33364775	COVID-19 was declared by the World Health Organization (WHO) as a pandemic and had spread to most of the globe. In the current study, perception regarding the nature of the COVID-19 disease, susceptibility to its complications, and its relationship to seasonal influenza was investigated among the Jordanian population. This was a survey-based cross-sectional study among public in Jordan. A total o…	4	2020-12-30	99	0	FALSE	Public Perception Regarding COVID-19, Nature of the Disease, Susceptibility to Complications, and Relationship to Influenza: A Study from Jordan Using Google Forms. COVID-19 was declared by the World Health Organization (WHO) as a pandemic and had spread to most of the globe. In the current study, perception regarding the nature of the COVID-19 disease, susceptibility to its complications, and it…
113259	Eghbali Zarch	COVID-19 from the perspective of dentists: A case report and brief review of more than 170 cases.	Eghbali Zarch, R; Hosseinzadeh, P	COVID-19 from the perspective of dentists: A case report and brief review of more than 170 cases.	Dermatol Ther	1529-8019				2020	Dec		2020-12-28	33368888	NA	10.1111/dth.14717	NA	https://www.ncbi.nlm.nih.gov/pubmed/33368888	A novel coronavirus which has appeared from China, has been circulating hastily around the world. We summarized the publications including oral manifestation of coronavirus disease 2019 (COVID-19) cases based on PubMed and Google Scholar data bases, and also present a case that highlights oral lesions two days prior to the first COVID-19 general symptoms. Two authors independently reviewed the pa…	4	2020-12-30	99	0	FALSE	COVID-19 from the perspective of dentists: A case report and brief review of more than 170 cases. A novel coronavirus which has appeared from China, has been circulating hastily around the world. We summarized the publications including oral manifestation of coronavirus disease 2019 (COVID-19) cases based on PubMed and Google Scholar data bases, and also present a case that highlights oral lesion…
113202	Isiekwe	The COVID-19 Pandemic And Dental Residency Training In Nigeria.	Isiekwe, IG; Umeizudike, KA; Daramola, OO; Akeredolu, MO; Leo-Olagbaye, AA	The COVID-19 Pandemic And Dental Residency Training In Nigeria.	Eur J Dent Educ	1600-0579				2020	Dec		2020-12-28	33369820	NA	10.1111/eje.12654	NA	https://www.ncbi.nlm.nih.gov/pubmed/33369820	The COVID-19 pandemic has had wide ranging effects on dental practice across the world. In particular, if has also affected the training of dental residents, who are specialists in training. Thus, the aim of this study was to assess the knowledge, perception and attitude of dental residents in Nigeria to the pandemic and its perceived impact on the dental residency training programme across the c…	4	2020-12-30	99	0	FALSE	The COVID-19 Pandemic And Dental Residency Training In Nigeria. The COVID-19 pandemic has had wide ranging effects on dental practice across the world. In particular, if has also affected the training of dental residents, who are specialists in training. Thus, the aim of this study was to assess the knowledge, perception and attitude of dental residents in Nigeria to the pandemic and its perceive…
113142	CanlÄ±	Health Anxiety and Emotion Regulation during the Period of COVID-19 Outbreak in Turkey.	CanlÄ±, D; KaraÅŸar, B	Health Anxiety and Emotion Regulation during the Period of COVID-19 Outbreak in Turkey.	Psychiatr Danub	0353-5053	32	2021-04-03	513-520	2020	2020		2020-12-28	33370761	NA	10.24869/psyd.2020.513	NA	https://www.ncbi.nlm.nih.gov/pubmed/33370761	The process of COVID-19 outbreak has affected Turkey as it has affected the whole world. The purpose of the current study is to investigate individuals' health anxiety and emotion regulation during the period of COVID-19 outbreak in Turkey in relation to some variables. The study also aims to explore the relationship between emotion regulation and health anxiety. The study was conducted on 874 in…	4	2020-12-30	99	0	FALSE	Health Anxiety and Emotion Regulation during the Period of COVID-19 Outbreak in Turkey. The process of COVID-19 outbreak has affected Turkey as it has affected the whole world. The purpose of the current study is to investigate individuals' health anxiety and emotion regulation during the period of COVID-19 outbreak in Turkey in relation to some variables. The study also aims to explore the relat…
112871	Pasiga	Relationship knowledge transmission of covid-19 and fear of dental care during pandemic in South Sulawesi, Indonesia	Pasiga, B.D.	Relationship knowledge transmission of covid-19 and fear of dental care during pandemic in South Sulawesi, Indonesia	Pesquisa Brasileira em Odontopediatria e Clinica Integrada	1519-0501	21		2021-12-01	2020		2020	2020-12-24	NA	2005641859	10.1590/pboci.2021.017	NA	https://doi.org/10.1590/pboci.2021.017	Objective: To determine the relationship of transmission of COVID-19 virus knowledge with dental care during a pandemic. <ovid:br/>Material(s) and Method(s): Online questionnaire using Google forms distributed through social media (WhatsApp groups, Facebook, line groups) using a combination of convenience and snowball sampling. The level of knowledge about coronavirus transmission was measured us…	3	2020-12-25	99	0	FALSE	Relationship knowledge transmission of covid-19 and fear of dental care during pandemic in South Sulawesi, Indonesia Objective: To determine the relationship of transmission of COVID-19 virus knowledge with dental care during a pandemic. <ovid:br/>Material(s) and Method(s): Online questionnaire using Google forms distributed through social media (WhatsApp groups, Facebook, line groups) using a co…
112786	Ballatore	Scientia potentia est: How the Italianworld of oncology changes in the COVID19 pandemic	Ballatore, Z.; Bastianelli, L.; Merloni, F.; Ranallo, N.; Cantini, L.; Mariotti, L.; Catani, C.; Burattini, M.; Lucarelli, A.; Berardi, R.	Scientia potentia est: How the Italianworld of oncology changes in the COVID19 pandemic	Clinical Cancer Research	1557-3265	26	18 SUPPL		2020	September	2020-09-01	2020-12-24	NA	633717426	10.1158/1557-3265.COVID-19-S07-03	NA	https://doi.org/10.1158/1557-3265.COVID-19-S07-03	After COVID-19 was declared a pandemic by the World Health Organization, a response from theItalian Health System to react to an unprecedented condition became necessary and sudden. COVID- 19 pandemicrequired oncologists to redefine clinical organization and management of cancer patients. The aim of our study wasto take a picture of the situation of Italian oncologies and to evaluate the difficul…	3	2020-12-25	99	0	FALSE	Scientia potentia est: How the Italianworld of oncology changes in the COVID19 pandemic After COVID-19 was declared a pandemic by the World Health Organization, a response from theItalian Health System to react to an unprecedented condition became necessary and sudden. COVID- 19 pandemicrequired oncologists to redefine clinical organization and management of cancer patients. The aim of our study …
112689	Torniai	Technology-mediated communication with patients is a challenge for oncologists in the digitaland pandemic era and the winner is Whats App!	Torniai, M.; Marcantognini, G.; Fiordoliva, I.; Mentrasti, G.; Agostinelli, V.; Pagliacci, A.; Berardi, R.; Caporossi, M.	Technology-mediated communication with patients is a challenge for oncologists in the digitaland pandemic era and the winner is Whats App!	Clinical Cancer Research	1557-3265	26	18 SUPPL		2020	September	2020-09-01	2020-12-24	NA	633717891	10.1158/1557-3265.COVID-19-PO-039	NA	https://doi.org/10.1158/1557-3265.COVID-19-PO-039	Introduction: Since December 2019, coronavirus disease 2019 (COVID-19) has spread to every country, taking onpandemic proportions in few months. Physicians were asked to redefine ordinary hospital organization, reprogramming clinically differentiable activities. <ovid:br/>Material(s) and Method(s): During the COVID pandemic our Institution was supported by a call center (CC, namedTOPS s.r.l.) to …	3	2020-12-25	99	0	FALSE	Technology-mediated communication with patients is a challenge for oncologists in the digitaland pandemic era and the winner is Whats App! Introduction: Since December 2019, coronavirus disease 2019 (COVID-19) has spread to every country, taking onpandemic proportions in few months. Physicians were asked to redefine ordinary hospital organization, reprogramming clinically differentiable activitie…
114125	Paul	Repurposed Antiviral Drugs for the Treatment of COVID-19: Syntheses, Mechanism of Infection and Clinical Trials.	Paul, SS; Biswas, G	Repurposed Antiviral Drugs for the Treatment of COVID-19: Syntheses, Mechanism of Infection and Clinical Trials.	Mini Rev Med Chem	1875-5607				2020	Dec		2020-12-23	33355053	NA	10.2174/1389557521666201222145842	NA	https://www.ncbi.nlm.nih.gov/pubmed/33355053	COVID-19 is a public health emergency of international concern. Although, considerable knowledge has been acquired with time about the viral mechanism of infection and mode of replication, yet no specific drugs or vaccines have been discovered against SARS-CoV-2, till date. There are few small molecule antiviral drugs like Remdesivir and Favipiravir which have shown promising results in different…	4	2020-12-30	99	0	FALSE	Repurposed Antiviral Drugs for the Treatment of COVID-19: Syntheses, Mechanism of Infection and Clinical Trials. COVID-19 is a public health emergency of international concern. Although, considerable knowledge has been acquired with time about the viral mechanism of infection and mode of replication, yet no specific drugs or vaccines have been discovered against SARS-CoV-2, till date. There are f…
112987	Eysenbach	SARS and population health technology	Eysenbach, G.	SARS and population health technology	Journal of medical Internet research	1438-8871	5	2	e14	2003	AprJun	2003 Apr-Jun	2020-12-23	NA	36938995		NA	NA	The recent global outbreak of SARS (severe acute respiratory syndrome) provides an opportunity to study the use and impact of public health informatics and population health technology to detect and fight a global epidemic. Population health technology is the umbrella term for technology applications that have a population focus and the potential to improve public health. This includes the Intern…	3	2020-12-25	99	0	FALSE	SARS and population health technology The recent global outbreak of SARS (severe acute respiratory syndrome) provides an opportunity to study the use and impact of public health informatics and population health technology to detect and fight a global epidemic. Population health technology is the umbrella term for technology applications that have a population focus and the potential to improve p…
112902	Thapa Bajgain	Prevalence, clinical characteristics, and outcomes of pediatric COVID-19: A systematic review and meta-analysis	Thapa Bajgain, K.; Badal, S.; Thapa, R.; Bajgain, B.B.; Santana, M.J.	Prevalence, clinical characteristics, and outcomes of pediatric COVID-19: A systematic review and meta-analysis	Journal of Clinical Virology	1386-6532	135			2021	February	2021-02-01	2020-12-23	NA	2010394017	10.1016/j.jcv.2020.104715	NA	https://doi.org/10.1016/j.jcv.2020.104715	Introduction: The novel coronavirus pandemic is an ongoing challenge faced by the public and health care systems around the globe. Majority of information and evidence gathered so far regarding COVID-19 has been derived from data and studies in adult populations. Crucial information regarding the characterization, clinical symptomatology, sequelae, and overall outcomes in the pediatric population…	3	2020-12-25	99	0	FALSE	Prevalence, clinical characteristics, and outcomes of pediatric COVID-19: A systematic review and meta-analysis Introduction: The novel coronavirus pandemic is an ongoing challenge faced by the public and health care systems around the globe. Majority of information and evidence gathered so far regarding COVID-19 has been derived from data and studies in adult populations. Crucial information reg…
112562	Rahman	Risk factors of the severity of COVID-19: A meta-analysis	Rahman, A.; Sathi, N.J.	Risk factors of the severity of COVID-19: A meta-analysis	International Journal of Clinical Practice	1368-5031				2020		2020	2020-12-22	NA	2007633458	10.1111/ijcp.13916	NA	https://doi.org/10.1111/ijcp.13916	Objective: We intend to identify some probable risk factors that are responsible for the severity of COVID-19 using a meta-analysis. <ovid:br/>Method(s): The literature exploration lasted up to 18 April 2020 and through PubMed, Google Scholar, EMBASE and Cochrane Library we have identified 10 pertinent publications. To paraphrase the outcomes of autonomous researches, we have performed a random-e…	3	2020-12-24	99	0	FALSE	Risk factors of the severity of COVID-19: A meta-analysis Objective: We intend to identify some probable risk factors that are responsible for the severity of COVID-19 using a meta-analysis. <ovid:br/>Method(s): The literature exploration lasted up to 18 April 2020 and through PubMed, Google Scholar, EMBASE and Cochrane Library we have identified 10 pertinent publications. To paraphrase the outco…
112557	Utama	Impact of the COVID-19 epidemic on eating habits and lifestyle : An east nusa tenggara survey	Utama, L.J.; Yunianto, A.E.; Shagti, I.; Sine, J.G.L.; Adi, A.A.A.M.; Loaloka, M.S.; Nur, A.	Impact of the COVID-19 epidemic on eating habits and lifestyle : An east nusa tenggara survey	European Journal of Molecular and Clinical Medicine	2515-8260	7	10	162-171	2020	September	2020-09-01	2020-12-22	NA	2010380385		NA	NA	The Large Scale Social Restrictions, implementation has been regulated in Government Regulation (PP No. 21 of 2020) signed by the President of the Republic of Indonesia and along with the Minister of Health of Republic of Indonesia's Regulation (Permenkes No. 9 of 2020) concerning Large-Scale Social Limitation Guidelines in the Context of the Handling of COVID-19. This is undoubtedly to overcome …	3	2020-12-24	99	0	FALSE	Impact of the COVID-19 epidemic on eating habits and lifestyle : An east nusa tenggara survey The Large Scale Social Restrictions, implementation has been regulated in Government Regulation (PP No. 21 of 2020) signed by the President of the Republic of Indonesia and along with the Minister of Health of Republic of Indonesia's Regulation (Permenkes No. 9 of 2020) concerning Large-Scale Social Limi…
112550	Atabati	Association of COVID-19 and other viral infections with interstitial lung diseases, pulmonary fibrosis, and pulmonary hypertension: A narrative review	Atabati, E.; Dehghani-Samani, A.; Mortazavimoghaddam, S.G.	Association of COVID-19 and other viral infections with interstitial lung diseases, pulmonary fibrosis, and pulmonary hypertension: A narrative review	Canadian Journal of Respiratory Therapy	1205-9838	56		70-78	2020		2020	2020-12-22	NA	2010397763	10.29390/CJRT-2020-021	NA	https://doi.org/10.29390/CJRT-2020-021	Interstitial lung diseases (ILDs) include a broad range of diffuse parenchymal lung disorders and are characterized by diffuse parenchymal lung abnormalities leading to irreversible fibrosis. ILDs are correlated with the occurrence of pulmonary fibrosis (PF), which generally also results in pulmonary hypertension (PH). Interferons, secreted in larger amounts during viral infections, are an import…	3	2020-12-24	99	0	FALSE	Association of COVID-19 and other viral infections with interstitial lung diseases, pulmonary fibrosis, and pulmonary hypertension: A narrative review Interstitial lung diseases (ILDs) include a broad range of diffuse parenchymal lung disorders and are characterized by diffuse parenchymal lung abnormalities leading to irreversible fibrosis. ILDs are correlated with the occurrence of pulmonary fib…
112497	Pinzon	Vitamin D deficiency among patients with COVID-19: case series and recent literature review	Pinzon, R.T.; Angela, Angela; Pradana, A.W.	Vitamin D deficiency among patients with COVID-19: case series and recent literature review	Tropical Medicine and Health	1348-8945	48	1		2020	December	2020-12-01	2020-12-22	NA	2007635868	10.1186/s41182-020-00277-w	NA	https://doi.org/10.1186/s41182-020-00277-w	The world is now challenging the pandemic of COVID-19 infection. This is the third and most extensive pandemic. Previous studies showed the plausibility of vitamin D prophylaxis and therapy for COVID-19, particularly in settings where hypovitaminosis D is frequent. Recent study from Indonesian showed that the prevalence of vitamin D deficiency was 23.0%. The examination of vitamin D status is not…	3	2020-12-24	99	0	FALSE	Vitamin D deficiency among patients with COVID-19: case series and recent literature review The world is now challenging the pandemic of COVID-19 infection. This is the third and most extensive pandemic. Previous studies showed the plausibility of vitamin D prophylaxis and therapy for COVID-19, particularly in settings where hypovitaminosis D is frequent. Recent study from Indonesian showed that …
112138	Shafiabadi Hassani	Echocardiographic Features of Cardiac Injury Related to COVID-19 and Their Prognostic Value: A Systematic Review.	Shafiabadi Hassani, N; Shojaee, A; Khodaprast, Z; Sepahvandi, R; Shahrestanaki, E; Rastad, H	Echocardiographic Features of Cardiac Injury Related to COVID-19 and Their Prognostic Value: A Systematic Review.	J Intensive Care Med	1525-1489			885066620981015	2020	Dec		2020-12-22	33349095	NA	10.1177/0885066620981015	NA	https://www.ncbi.nlm.nih.gov/pubmed/33349095	The available information on the echocardiographic features of cardiac injury related to the novel coronavirus disease 2019 (COVID-19) and their prognostic value are scattered in the different literature. Therefore, the aim of this study was to investigate the echocardiographic features of cardiac injury related to COVID-19 and their prognostic value. Published studies were identified through sea…	4	2020-12-24	99	0	FALSE	Echocardiographic Features of Cardiac Injury Related to COVID-19 and Their Prognostic Value: A Systematic Review. The available information on the echocardiographic features of cardiac injury related to the novel coronavirus disease 2019 (COVID-19) and their prognostic value are scattered in the different literature. Therefore, the aim of this study was to investigate the echocardiographic featur…
112019	Clement	The prevalence, mortality, and associated risk factors for developing COVID-19 in hip fracture patients: a systematic review and meta-analysis.	Clement, ND; Ng, N; Simpson, CJ; Patton, RFL; Hall, AJ; Simpson, AHRW; Duckworth, AD	The prevalence, mortality, and associated risk factors for developing COVID-19 in hip fracture patients: a systematic review and meta-analysis.	Bone Joint Res	2046-3758	9	12	873-883	2020	Dec		2020-12-22	33350316	NA	10.1302/2046-3758.912.BJR-2020-0473.R1	NA	https://www.ncbi.nlm.nih.gov/pubmed/33350316	The aims of this meta-analysis were to assess: 1) the prevalence of coronavirus disease 2019 (COVID-19) in hip fracture patients; 2) the associated mortality rate and risk associated with COVID-19; 3) the patient demographics associated with COVID-19; 4) time of diagnosis; and 5) length of follow-up after diagnosis of COVID-19. Searches of PubMed, Medline, and Google Scholar were performed in Oct…	4	2020-12-24	99	0	FALSE	The prevalence, mortality, and associated risk factors for developing COVID-19 in hip fracture patients: a systematic review and meta-analysis. The aims of this meta-analysis were to assess: 1) the prevalence of coronavirus disease 2019 (COVID-19) in hip fracture patients; 2) the associated mortality rate and risk associated with COVID-19; 3) the patient demographics associated with COVID-19; 4) …
111842	Wang	The collective wisdom in the COVID-19 research: comparison and synthesis of epidemiological parameter estimates in preprints and peer-reviewed articles.	Wang, Y; Cao, Z; Zeng, DD; Zhang, Q; Luo, T	The collective wisdom in the COVID-19 research: comparison and synthesis of epidemiological parameter estimates in preprints and peer-reviewed articles.	Int J Infect Dis	1878-3511				2020	Dec		2020-12-22	33352327	NA	10.1016/j.ijid.2020.12.040	NA	https://www.ncbi.nlm.nih.gov/pubmed/33352327	We aimed to explore the collective wisdom of preprints related to COVID-19 by comparing and synthesizing with results of peer-reviewed publications. PubMed, Google Scholar, medRxiv, bioRxiv, arXiv, and SSRN were searched for papers about the estimation of four epidemiological parameters of the COVID-19: the basic reproduction number, incubation period, infectious period, and case-fatality-rate. D…	4	2020-12-24	99	0	FALSE	The collective wisdom in the COVID-19 research: comparison and synthesis of epidemiological parameter estimates in preprints and peer-reviewed articles. We aimed to explore the collective wisdom of preprints related to COVID-19 by comparing and synthesizing with results of peer-reviewed publications. PubMed, Google Scholar, medRxiv, bioRxiv, arXiv, and SSRN were searched for papers about the esti…
111833	Singh	Non-insulin anti-diabetic agents in patients with type 2 diabetes and COVID-19: A Critical Appraisal of Literature.	Singh, AK; Singh, R; Saboo, B; Misra, A	Non-insulin anti-diabetic agents in patients with type 2 diabetes and COVID-19: A Critical Appraisal of Literature.	Diabetes Metab Syndr	1878-0334	15	1	159-167	2020	Dec		2020-12-22	33352455	NA	10.1016/j.dsx.2020.12.026	NA	https://www.ncbi.nlm.nih.gov/pubmed/33352455	Several observational studies have recently reported the outcomes of non-insulin anti-diabetic agents (ADA) in patients with T2DM and coronavirus disease 2019 (COVID-19). We sought to review the literature to appraise the clinicians on these outcomes. A literature search using the specific keywords was carried out in the database of PubMed, MedRxiv and Google Scholar up till December 11, 2020 app…	4	2020-12-24	99	0	FALSE	Non-insulin anti-diabetic agents in patients with type 2 diabetes and COVID-19: A Critical Appraisal of Literature. Several observational studies have recently reported the outcomes of non-insulin anti-diabetic agents (ADA) in patients with T2DM and coronavirus disease 2019 (COVID-19). We sought to review the literature to appraise the clinicians on these outcomes. A literature search using the s…
111790	van Leeuwen	Time use and social mixing during and around festive periods: Potential changes in the age distribution of COVID-19 cases from increased intergenerational interactions	van Leeuwen, E.; Sandmann, F. G.; Eggo, R. M.; PHE Joint modelling group,; White, P. J.	Time use and social mixing during and around festive periods: Potential changes in the age distribution of COVID-19 cases from increased intergenerational interactions	medRxiv					2020	12	2020-12-22	2020-12-22	NA	NA	10.1101/2020.12.21.20248607	NA	https://www.medrxiv.org/content/10.1101/2020.12.21.20248607v1?rss=1'	Rationale Amid the ongoing coronavirus disease 2019 (COVID-19) pandemic in which many countries have adopted physical distancing measures, tiered restrictions, and episodic 'lockdowns', the impact of potentially increased social mixing during festive holidays on the age distribution of new COVID-19 cases remains unclear. Objective We aimed to gain insights into possible changes in the age distrib…	1	2020-12-23	99	0	TRUE	Time use and social mixing during and around festive periods: Potential changes in the age distribution of COVID-19 cases from increased intergenerational interactions Rationale Amid the ongoing coronavirus disease 2019 (COVID-19) pandemic in which many countries have adopted physical distancing measures, tiered restrictions, and episodic 'lockdowns', the impact of potentially increased social mi…
111753	Kose	Vaccine hesitancy of the COVID-19 by health care personnel	Kose, S.; Mandiracioglu, A.; Sahin, S.; Kaynar, T.; Karbus, O.; Ozbel, Y.	Vaccine hesitancy of the COVID-19 by health care personnel	International Journal of Clinical Practice	1368-5031				2020		2020	2020-12-21	NA	2007630935	10.1111/ijcp.13917	NA	https://doi.org/10.1111/ijcp.13917	The determination of the acceptance of the COVID-19 vaccine by the health personnel will also be a guide for the upcoming vaccination studies. The aim of this study is to determine the acceptance status of COVID-19 vaccine amongst healthcare professionals. <ovid:br/>Material(s) and Method(s): A total of 1138 healthcare workers participated in this cross-sectional study between 17th and 20th of Se…	3	2020-12-23	99	0	FALSE	Vaccine hesitancy of the COVID-19 by health care personnel The determination of the acceptance of the COVID-19 vaccine by the health personnel will also be a guide for the upcoming vaccination studies. The aim of this study is to determine the acceptance status of COVID-19 vaccine amongst healthcare professionals. <ovid:br/>Material(s) and Method(s): A total of 1138 healthcare workers participate…
111687	Babu	Rethinking cardiopulmonary resuscitation guidelines for cardiac arrest in patients with COVID-19	Babu, A.R.; Al Rowaiei, A.H.; Farooq, M.; Johnston, K.J.A.	Rethinking cardiopulmonary resuscitation guidelines for cardiac arrest in patients with COVID-19	Bahrain Medical Bulletin	1012-8298	42	4	235-239	2020	December	2020-12-01	2020-12-21	NA	2005617420		NA	NA	COVID-19 has modified our approach to resuscitation and underscored the importance of staff protection. The aim of this editorial is to review the published literature on cardiopulmonary resuscitation (CPR) in patients with COVID-19 and to outline the changes that have been made to our institutional protocol for cardiopulmonary resuscitation following cardiac arrest in suspected or confirmed case…	3	2020-12-23	99	0	FALSE	Rethinking cardiopulmonary resuscitation guidelines for cardiac arrest in patients with COVID-19 COVID-19 has modified our approach to resuscitation and underscored the importance of staff protection. The aim of this editorial is to review the published literature on cardiopulmonary resuscitation (CPR) in patients with COVID-19 and to outline the changes that have been made to our institutional p…
111641	Ukuhor	Current perspective on determinants and deterrents of COVID-19	Ukuhor, H.O.	Current perspective on determinants and deterrents of COVID-19	Acta Medica Mediterranea	0393-6384	36	6	3653-3660	2020		2020	2020-12-21	NA	2010370688	10.19193/0393-6384_2020_6_579	NA	https://doi.org/10.19193/0393-6384_2020_6_579	Introduction: COVID-19, the infectious disease caused by the severe acute respiratory syndrome coronavirus 2 (SARS-CoV-2), has left several countries grappling with a devastating pandemic. Developing an effective COVID 19 vaccine may be possible but there are significant issues with public distrust and vaccine hesitancy. Public health efforts aimed at testing symptomatic patients, and other preve…	3	2020-12-23	99	0	FALSE	Current perspective on determinants and deterrents of COVID-19 Introduction: COVID-19, the infectious disease caused by the severe acute respiratory syndrome coronavirus 2 (SARS-CoV-2), has left several countries grappling with a devastating pandemic. Developing an effective COVID 19 vaccine may be possible but there are significant issues with public distrust and vaccine hesitancy. Public health…
111617	Senbekov	The recent progress and applications of digital technologies in healthcare: A review	Senbekov, M.; Saliev, T.; Bukeyeva, Z.; Almabayeva, A.; Zhanaliyeva, M.; Aitenova, N.; Toishibekov, Y.; Fakhradiyev, I.	The recent progress and applications of digital technologies in healthcare: A review	International Journal of Telemedicine and Applications	1687-6415	2020			2020		2020	2020-12-21	NA	2010392047	10.1155/2020/8830200	NA	https://doi.org/10.1155/2020/8830200	. The implementation of medical digital technologies can provide better accessibility and flexibility of healthcare for the public. It encompasses the availability of open information on the health, treatment, complications, and recent progress on biomedical research. At present, even in low-income countries, diagnostic and medical services are becoming more accessible and available. However, man…	3	2020-12-23	99	0	FALSE	The recent progress and applications of digital technologies in healthcare: A review . The implementation of medical digital technologies can provide better accessibility and flexibility of healthcare for the public. It encompasses the availability of open information on the health, treatment, complications, and recent progress on biomedical research. At present, even in low-income countries, dia…
111603	Vanka	Knowledge, attitude and practices on COVID-19 among patients attending a private dental college in Jeddah	Vanka, S.; Alharbi, F.M.; Baljoon, R.S.; Albakri, R.A.; Alturkistani, R.F.; Vanka, A.; Wali, O.	Knowledge, attitude and practices on COVID-19 among patients attending a private dental college in Jeddah	Journal of Clinical and Diagnostic Research	2249-782X	14	12	43-46	2020	December	2020-12-01	2020-12-21	NA	2010383215	10.7860/JCDR/2020/46127.14356	NA	https://doi.org/10.7860/JCDR/2020/46127.14356	Introduction: The close proximity to the patient's oropharyngeal region and also involved aerosol production presents a potential high risk for the transmission of disease across patients and dental health practitioners. This requires dentists and patients to be aware of the risks of contracting corona virus from the patient's perspective when they seek dental treatment. <ovid:br/>Aim(s): The pre…	3	2020-12-23	99	0	FALSE	Knowledge, attitude and practices on COVID-19 among patients attending a private dental college in Jeddah Introduction: The close proximity to the patient's oropharyngeal region and also involved aerosol production presents a potential high risk for the transmission of disease across patients and dental health practitioners. This requires dentists and patients to be aware of the risks of contract…
111602	Datta	Teledentistry applications: Potential dental care facilitator amidst a pandemic	Datta, S.; Sybil, D.; Jain, V.	Teledentistry applications: Potential dental care facilitator amidst a pandemic	Journal of Clinical and Diagnostic Research	2249-782X	14	12	ZE06-ZE10	2020	December	2020-12-01	2020-12-21	NA	2010383219	10.7860/JCDR/2020/46496.14300	NA	https://doi.org/10.7860/JCDR/2020/46496.14300	This article illustrates the various accessible Teledentistry Applications (Apps), available on Google play store and Apple app store for android and iOS software, respectively, which can facilitate dental care amidst global health crisis such as pandemics, specifically the current COVID-19 pandemic. Online searches, according to set criteria, were conducted on Google search engine using the Worl…	3	2020-12-23	99	0	FALSE	Teledentistry applications: Potential dental care facilitator amidst a pandemic This article illustrates the various accessible Teledentistry Applications (Apps), available on Google play store and Apple app store for android and iOS software, respectively, which can facilitate dental care amidst global health crisis such as pandemics, specifically the current COVID-19 pandemic. Online searches, …
111529	Pinzon	Vitamin D deficiency among patients with COVID-19: case series and recent literature review.	Pinzon, RT; Angela, AW; Pradana, RT	Vitamin D deficiency among patients with COVID-19: case series and recent literature review.	Trop Med Health	1348-8945	48	1	102	2020	Dec		2020-12-21	33342439	NA	10.1186/s41182-020-00277-w	NA	https://www.ncbi.nlm.nih.gov/pubmed/33342439	The world is now challenging the pandemic of COVID-19 infection. This is the third and most extensive pandemic. Previous studies showed the plausibility of vitamin D prophylaxis and therapy for COVID-19, particularly in settings where hypovitaminosis D is frequent. Recent study from Indonesian showed that the prevalence of vitamin D deficiency was 23.0%. The examination of vitamin D status is not…	4	2020-12-23	99	0	FALSE	Vitamin D deficiency among patients with COVID-19: case series and recent literature review. The world is now challenging the pandemic of COVID-19 infection. This is the third and most extensive pandemic. Previous studies showed the plausibility of vitamin D prophylaxis and therapy for COVID-19, particularly in settings where hypovitaminosis D is frequent. Recent study from Indonesian showed that…
111489	Misitzis	Increased Interest for Mindfulness Online.	Misitzis, A	Increased Interest for Mindfulness Online.	Int J Yoga	0973-6131	13	3	247-249	2020	2020		2020-12-21	33343156	NA	10.4103/ijoy.IJOY_15_20	NA	https://www.ncbi.nlm.nih.gov/pubmed/33343156	'Mindfulness is the awareness that arises from paying attention, on purpose, in the present moment non-judgmentally' as defined by Dr. Jon Kabat-Zinn. Mindfulness has been practiced for centuries in various traditions and religions. During the last decade, mindfulness has been implemented in clinical trials, psychotherapy, vacation retreats, and even in technology with smartphone applications. Th…	4	2020-12-23	99	0	FALSE	Increased Interest for Mindfulness Online. 'Mindfulness is the awareness that arises from paying attention, on purpose, in the present moment non-judgmentally' as defined by Dr. Jon Kabat-Zinn. Mindfulness has been practiced for centuries in various traditions and religions. During the last decade, mindfulness has been implemented in clinical trials, psychotherapy, vacation retreats, and even in …
111457	Senbekov	The Recent Progress and Applications of Digital Technologies in Healthcare: A Review.	Senbekov, M; Saliev, T; Bukeyeva, Z; Almabayeva, A; Zhanaliyeva, M; Aitenova, N; Toishibekov, Y; Fakhradiyev, I	The Recent Progress and Applications of Digital Technologies in Healthcare: A Review.	Int J Telemed Appl	1687-6415	2020		8830200	2020			2020-12-21	33343657	NA	10.1155/2020/8830200	NA	https://www.ncbi.nlm.nih.gov/pubmed/33343657	The implementation of medical digital technologies can provide better accessibility and flexibility of healthcare for the public. It encompasses the availability of open information on the health, treatment, complications, and recent progress on biomedical research. At present, even in low-income countries, diagnostic and medical services are becoming more accessible and available. However, many …	4	2020-12-23	99	0	FALSE	The Recent Progress and Applications of Digital Technologies in Healthcare: A Review. The implementation of medical digital technologies can provide better accessibility and flexibility of healthcare for the public. It encompasses the availability of open information on the health, treatment, complications, and recent progress on biomedical research. At present, even in low-income countries, diag…
111455	Birsel	How the COVID-19 pandemic is affecting paediatric orthopaedic practice in Turkey.	Birsel, SE; SarÄ±kaya, Ä°A; Åžeker, A; Erdal, OA; GÃ¶rgÃ¼n, B; Ä°nan, M	How the COVID-19 pandemic is affecting paediatric orthopaedic practice in Turkey.	J Child Orthop	1863-2521	14	6	581-588	2020	Dec		2020-12-21	33343754	NA	10.1302/1863-2548.14.200174	NA	https://www.ncbi.nlm.nih.gov/pubmed/33343754	Changes to routine clinical approaches during the corona virus disease 2019 (COVID-19) pandemic are necessary to decrease the risk of infection in patients and healthcare providers. Because the treatment of many conditions is time sensitive, it is crucial to modify the management of paediatric orthopaedic cases by minimizing any subsequent morbidity. Our purpose was to describe the different meas…	4	2020-12-23	99	0	FALSE	How the COVID-19 pandemic is affecting paediatric orthopaedic practice in Turkey. Changes to routine clinical approaches during the corona virus disease 2019 (COVID-19) pandemic are necessary to decrease the risk of infection in patients and healthcare providers. Because the treatment of many conditions is time sensitive, it is crucial to modify the management of paediatric orthopaedic cases by m…
111215	Badal	Prevalence, clinical characteristics, and outcomes of pediatric COVID-19: A systematic review and meta-analysis.	Badal, S; Thapa Bajgain, K; Badal, S; Thapa, R; Bajgain, BB; Santana, MJ	Prevalence, clinical characteristics, and outcomes of pediatric COVID-19: A systematic review and meta-analysis.	J Clin Virol	1873-5967	135		104715	2020	Dec		2020-12-21	33348220	NA	10.1016/j.jcv.2020.104715	NA	https://www.ncbi.nlm.nih.gov/pubmed/33348220	The novel coronavirus pandemic is an ongoing challenge faced by the public and health care systems around the globe. Majority of information and evidence gathered so far regarding COVID-19 has been derived from data and studies in adult populations. Crucial information regarding the characterization, clinical symptomatology, sequelae, and overall outcomes in the pediatric population is lacking. A…	4	2020-12-23	99	0	FALSE	Prevalence, clinical characteristics, and outcomes of pediatric COVID-19: A systematic review and meta-analysis. The novel coronavirus pandemic is an ongoing challenge faced by the public and health care systems around the globe. Majority of information and evidence gathered so far regarding COVID-19 has been derived from data and studies in adult populations. Crucial information regarding the ch…
110990	Keshavarz	Ischemic gastrointestinal complications of COVID-19: a systematic review on imaging presentation.	Keshavarz, P; Rafiee, F; Kavandi, H; Goudarzi, S; Heidari, F; Gholamrezanezhad, A	Ischemic gastrointestinal complications of COVID-19: a systematic review on imaging presentation.	Clin Imaging	1873-4499	73		86-95	2020	Dec		2020-12-20	33341452	NA	10.1016/j.clinimag.2020.11.054	NA	https://www.ncbi.nlm.nih.gov/pubmed/33341452	Limited data is available addressing gastrointestinal (GI) ischemia in coronavirus disease 2019 (COVID-19). We reviewed the clinical and radiologic features of GI ischemia and its related complications in thirty-one COVID-19 patients reported in literature. A systematic literature review was performed using a search strategy on all studies published from January 1, 2020, to June 13, 2020, and upd…	4	2020-12-21	99	0	FALSE	Ischemic gastrointestinal complications of COVID-19: a systematic review on imaging presentation. Limited data is available addressing gastrointestinal (GI) ischemia in coronavirus disease 2019 (COVID-19). We reviewed the clinical and radiologic features of GI ischemia and its related complications in thirty-one COVID-19 patients reported in literature. A systematic literature review was performe…
110987	Ibrahim	Medical students' acceptance and perceptions of e-learning during the Covid-19 closure time in King Abdulaziz University, Jeddah.	Ibrahim, NK; Al Raddadi, R; AlDarmasi, M; Al Ghamdi, A; Gaddoury, M; AlBar, HM; Ramadan, IK	Medical students' acceptance and perceptions of e-learning during the Covid-19 closure time in King Abdulaziz University, Jeddah.	J Infect Public Health	1876-035X	14	1	17-23	2020	Dec		2020-12-20	33341480	NA	10.1016/j.jiph.2020.11.007	NA	https://www.ncbi.nlm.nih.gov/pubmed/33341480	Nowadays, there is a paradigm shift in medical education. This shift occurred following the Covid-19 crisis. The world uses digital e-learning to support the public health response to this pandemic. The study's objective was to determine the medical students' acceptance and perceptions of e-learning during the Covid-19 closure time in Jeddah. A cross-sectional, web-based study was done among 340 …	4	2020-12-21	99	0	FALSE	Medical students' acceptance and perceptions of e-learning during the Covid-19 closure time in King Abdulaziz University, Jeddah. Nowadays, there is a paradigm shift in medical education. This shift occurred following the Covid-19 crisis. The world uses digital e-learning to support the public health response to this pandemic. The study's objective was to determine the medical students' acceptanc…
111057	Adkins	Google Trends demonstrate public interest in COVID-19 convalescent plasma therapy.	Adkins, BD; Booth, GS	Google Trends demonstrate public interest in COVID-19 convalescent plasma therapy.	J Clin Apher	1098-1101				2020	Dec		2020-12-19	33340373	NA	10.1002/jca.21862	NA	https://www.ncbi.nlm.nih.gov/pubmed/33340373		4	2020-12-21	99	0	FALSE	Google Trends demonstrate public interest in COVID-19 convalescent plasma therapy.
111016	Irace	Smartphone-Based Applications to Detect Hearing Loss: A Review of Current Technology.	Irace, AL; Sharma, RK; Reed, NS; Golub, JS	Smartphone-Based Applications to Detect Hearing Loss: A Review of Current Technology.	J Am Geriatr Soc	1532-5415				2020	Dec		2020-12-19	33341098	NA	10.1111/jgs.16985	NA	https://www.ncbi.nlm.nih.gov/pubmed/33341098	Age-related hearing loss (ARHL) is a widely prevalent yet manageable condition that has been linked to neurocognitive and psychiatric comorbidities. Multiple barriers hinder older individuals from being diagnosed with ARHL through pure-tone audiometry. This is especially true during the COVID-19 pandemic, which resulted in the closure of many outpatient audiology and otolaryngology offices. Smart…	4	2020-12-21	99	0	FALSE	Smartphone-Based Applications to Detect Hearing Loss: A Review of Current Technology. Age-related hearing loss (ARHL) is a widely prevalent yet manageable condition that has been linked to neurocognitive and psychiatric comorbidities. Multiple barriers hinder older individuals from being diagnosed with ARHL through pure-tone audiometry. This is especially true during the COVID-19 pandemic, which …
110697	Ruslie	Coronavirus disease-2019 and mental health	Ruslie, R.H.; Darmadi, D.	Coronavirus disease-2019 and mental health	Open Access Macedonian Journal of Medical Sciences	1857-9655	8	T1	268-271	2020	Jan	2020-01-02	2020-12-18	NA	2005602006	10.3889/oamjms.2020.5304	NA	https://doi.org/10.3889/oamjms.2020.5304	Coronavirus disease-2019 (COVID-19) emerges in Wuhan, China and becomes a pandemic on March 2020. Its manifestations mainly cover respiratory and gastrointestinal symptoms. In fact, mental health disorders are common in patients with COVID-19 but receive minimum attention. AIM: We aimed to discuss mental health disturbances in relation to COVID-19 and its management. MATERIALS AND METHODS: We gat…	3	2020-12-20	99	0	FALSE	Coronavirus disease-2019 and mental health Coronavirus disease-2019 (COVID-19) emerges in Wuhan, China and becomes a pandemic on March 2020. Its manifestations mainly cover respiratory and gastrointestinal symptoms. In fact, mental health disorders are common in patients with COVID-19 but receive minimum attention. AIM: We aimed to discuss mental health disturbances in relation to COVID-19 and it…
110690	Bahoush	A review on the novel coronavirus and its effects on children	Bahoush, G.; Zarei, E.	A review on the novel coronavirus and its effects on children	Open Access Macedonian Journal of Medical Sciences	1857-9655	8	T1	233-239	2020	Jan	2020-01-02	2020-12-18	NA	2005602013	10.3889/oamjms.2020.4951	NA	https://doi.org/10.3889/oamjms.2020.4951	The outbreak of the new coronavirus was first reported in China and then spread to other parts of the world. The number of people infected with the virus is significantly increasing, making the disease an international concern. AIM: The present study aimed to investigate the coronavirus and its effects on children. MATERIALS AND METHODS: In the present study, search engines, and scientific databa…	3	2020-12-20	99	0	FALSE	A review on the novel coronavirus and its effects on children The outbreak of the new coronavirus was first reported in China and then spread to other parts of the world. The number of people infected with the virus is significantly increasing, making the disease an international concern. AIM: The present study aimed to investigate the coronavirus and its effects on children. MATERIALS AND METHOD…
110669	Amelia	Analysis of community behavior in coronavirus disease-19 prevention in Medan	Amelia, R.; Harahap, J.; Wahyuni, A.S.; Fujiati, I.I.; Yunanda, Y.; Eyanoer, P.C.; Wijaya, H.; Ariga, R.A.	Analysis of community behavior in coronavirus disease-19 prevention in Medan	Open Access Macedonian Journal of Medical Sciences	1857-9655	8	T1	382-386	2020	Jan	2020-01-02	2020-12-18	NA	2005602125	10.3889/oamjms.2020.5302	NA	https://doi.org/10.3889/oamjms.2020.5302	Coronavirus (CoV) is a type of virus that can cause interference with the respiratory tract. The development of CoV disease (COVID)-19 is happening fast in the world, especially in Indonesia. In Medan, the highest number of COVID-19 cases was spread in the Medan Selayang sub-district. One of the steps taken by the government to reduce transmission of COVID-19 is by implementing prevention and soc…	3	2020-12-20	99	0	FALSE	Analysis of community behavior in coronavirus disease-19 prevention in Medan Coronavirus (CoV) is a type of virus that can cause interference with the respiratory tract. The development of CoV disease (COVID)-19 is happening fast in the world, especially in Indonesia. In Medan, the highest number of COVID-19 cases was spread in the Medan Selayang sub-district. One of the steps taken by the govern…
110658	Bamisaye	Overview of pathology and laboratory features of covid-19	Bamisaye, O.E.; Adewumi, F.A.; Ajileye, A.B.	Overview of pathology and laboratory features of covid-19	Open Access Macedonian Journal of Medical Sciences	1857-9655	8	T1	371-381	2020	Jan	2020-01-02	2020-12-18	NA	2005602137	10.3889/oamjms.2020.5296	NA	https://doi.org/10.3889/oamjms.2020.5296	The third identified severe respiratory disease in the past two decades and the first to result in a pandemic is the coronavirus disease 2019 (COVID-19) specifically caused by the severe acute respiratory syndrome coronavirus-2 (SARS-CoV-2). AIM: The aim of this study was to provide an overview of the basic pathology and diagnostic laboratory features of COVID-19. <ovid:br/>METHOD(S): This review…	3	2020-12-20	99	0	FALSE	Overview of pathology and laboratory features of covid-19 The third identified severe respiratory disease in the past two decades and the first to result in a pandemic is the coronavirus disease 2019 (COVID-19) specifically caused by the severe acute respiratory syndrome coronavirus-2 (SARS-CoV-2). AIM: The aim of this study was to provide an overview of the basic pathology and diagnostic laborat…
110614	Ali	Perceptions of COVID-19-related risk and mortality among ethnically diverse healthcare professionals in the UK.	Ali, P; Adam, Z; West, J; Pareek, M; Raza, M; Iqbal, J	Perceptions of COVID-19-related risk and mortality among ethnically diverse healthcare professionals in the UK.	Ethn Health	1465-3419			2021-10-01	2020	Dec		2020-12-18	33334170	NA	10.1080/13557858.2020.1849568	NA	https://www.ncbi.nlm.nih.gov/pubmed/33334170	A number of Healthcare Practitioners (HCPs), mostly from Black, Asian and minority ethnic (BAME) origin have died with COVID-19. This survey aimed to explore the views of an ethnically diverse sample of HCPs in the UK about COVID-19-related deaths among HCPs in general and BAME HCPs in particular. It is a cross-sectional prospective survey of HCPs in UK and was conducted online using Google Forms…	4	2020-12-20	99	0	FALSE	Perceptions of COVID-19-related risk and mortality among ethnically diverse healthcare professionals in the UK. A number of Healthcare Practitioners (HCPs), mostly from Black, Asian and minority ethnic (BAME) origin have died with COVID-19. This survey aimed to explore the views of an ethnically diverse sample of HCPs in the UK about COVID-19-related deaths among HCPs in general and BAME HCPs in …
110599	Salari	The prevalence of stress, anxiety and depression within front-line healthcare workers caring for COVID-19 patients: a systematic review and meta-regression.	Salari, N; Khazaie, H; Hosseinian-Far, A; Khaledi-Paveh, B; Kazeminia, M; Mohammadi, M; Shohaimi, S; Daneshkhah, A; Eskandari, S	The prevalence of stress, anxiety and depression within front-line healthcare workers caring for COVID-19 patients: a systematic review and meta-regression.	Hum Resour Health	1478-4491	18	1	100	2020	Dec		2020-12-18	33334335	NA	10.1186/s12960-020-00544-1	NA	https://www.ncbi.nlm.nih.gov/pubmed/33334335	Stress, anxiety, and depression are some of the most important research and practice challenges for psychologists, psychiatrists, and behavioral scientists. Due to the importance of issue and the lack of general statistics on these disorders among the Hospital staff treating the COVID-19 patients, this study aims to systematically review and determine the prevalence of stress, anxiety and depress…	4	2020-12-20	99	0	FALSE	The prevalence of stress, anxiety and depression within front-line healthcare workers caring for COVID-19 patients: a systematic review and meta-regression. Stress, anxiety, and depression are some of the most important research and practice challenges for psychologists, psychiatrists, and behavioral scientists. Due to the importance of issue and the lack of general statistics on these disorders …
110596	Mathias	'We've got through hard times before: acute mental distress and coping among disadvantaged groups during COVID-19 lockdown in North India - a qualitative study'.	Mathias, K; Rawat, M; Philip, S; Grills, N	'We've got through hard times before: acute mental distress and coping among disadvantaged groups during COVID-19 lockdown in North India - a qualitative study'.	Int J Equity Health	1475-9276	19	1	224	2020	Dec		2020-12-18	33334344	NA	10.1186/s12939-020-01345-7	NA	https://www.ncbi.nlm.nih.gov/pubmed/33334344	The COVID-19 crisis in India negatively impacted mental health due to both the disease and the harsh lockdown, yet there are almost no qualitative studies describing mental health impacts or the strategies of resilience used, and in particular, no reports from the most vulnerable groups. This study aimed to examine the acute mental health impacts of the COVID-19 crisis as well as coping strategie…	4	2020-12-20	99	0	FALSE	'We've got through hard times before: acute mental distress and coping among disadvantaged groups during COVID-19 lockdown in North India - a qualitative study'. The COVID-19 crisis in India negatively impacted mental health due to both the disease and the harsh lockdown, yet there are almost no qualitative studies describing mental health impacts or the strategies of resilience used, and in part…
110566	Neef	Characterization of neonates born to mothers with SARS-CoV-2 infection: Review and meta-analysis.	Neef, V; Buxmann, H; Rabenau, HF; Zacharowski, K; Raimann, FJ	Characterization of neonates born to mothers with SARS-CoV-2 infection: Review and meta-analysis.	Pediatr Neonatol	2212-1692				2020	Oct		2020-12-18	33334687	NA	10.1016/j.pedneo.2020.10.001	NA	https://www.ncbi.nlm.nih.gov/pubmed/33334687	Characterization of neonates born to mothers with SARS-CoV-2 infection has been partially carried out. There has been no systematic review providing a holistic neonatal presentation including possible vertical transmission. A systematic literature search was performed using PubMed, Google Scholar and Web of Science up to June, 6 2020. Studies on neonates born to mothers with SARS-CoV-2 infection …	4	2020-12-20	99	0	FALSE	Characterization of neonates born to mothers with SARS-CoV-2 infection: Review and meta-analysis. Characterization of neonates born to mothers with SARS-CoV-2 infection has been partially carried out. There has been no systematic review providing a holistic neonatal presentation including possible vertical transmission. A systematic literature search was performed using PubMed, Google Scholar and…
110542	Tyrrell	Managing intensive care admissions when there are not enough beds during the COVID-19 pandemic: a systematic review.	Tyrrell, CSB; Mytton, OT; Gentry, SV; Thomas-Meyer, M; Allen, JLY; Narula, AA; McGrath, B; Lupton, M; Broadbent, J; Ahmed, A; Mavrodaris, A; Abdul Pari, AA	Managing intensive care admissions when there are not enough beds during the COVID-19 pandemic: a systematic review.	Thorax	1468-3296				2020	Dec		2020-12-18	33334908	NA	10.1136/thoraxjnl-2020-215518	NA	https://www.ncbi.nlm.nih.gov/pubmed/33334908	The surge in cases of severe COVID-19 has resulted in clinicians triaging intensive care unit (ICU) admissions in places where demand has exceeded capacity. In order to assist difficult triage decisions, clinicians require clear guidelines on how to prioritise patients. Existing guidelines show significant variability in their development, interpretation, implementation and an urgent need for a r…	4	2020-12-20	99	0	FALSE	Managing intensive care admissions when there are not enough beds during the COVID-19 pandemic: a systematic review. The surge in cases of severe COVID-19 has resulted in clinicians triaging intensive care unit (ICU) admissions in places where demand has exceeded capacity. In order to assist difficult triage decisions, clinicians require clear guidelines on how to prioritise patients. Existing gu…
110514	Asnakew	Community Risk Perception and Compliance with Preventive Measures for COVID-19 Pandemic in Ethiopia.	Asnakew, Z; Asrese, K; Andualem, M	Community Risk Perception and Compliance with Preventive Measures for COVID-19 Pandemic in Ethiopia.	Risk Manag Healthc Policy	1179-1594	13		2887-2897	2020			2020-12-18	33335434	NA	10.2147/RMHP.S279907	NA	https://www.ncbi.nlm.nih.gov/pubmed/33335434	This study assessed the community's level of risk perception of COVID-19, their compliance with recommended precautionary measures, and factors that influence compliance behavior. This study is a cross-sectional online survey administered using google forms. Data were collected from 521 respondents using various social media channels, including e-mail, Facebook, messenger, telegram, and IMO. Abou…	4	2020-12-20	99	0	FALSE	Community Risk Perception and Compliance with Preventive Measures for COVID-19 Pandemic in Ethiopia. This study assessed the community's level of risk perception of COVID-19, their compliance with recommended precautionary measures, and factors that influence compliance behavior. This study is a cross-sectional online survey administered using google forms. Data were collected from 521 respondent…
110507	Alfishawy	COVID-19 Mortality in Transplant Recipients.	Alfishawy, M; Elbendary, A; Mohamed, M; Nassar, M	COVID-19 Mortality in Transplant Recipients.	Int J Organ Transplant Med	2008-6482	11	4	145-162	2020			2020-12-18	33335696	NA		NA	https://www.ncbi.nlm.nih.gov/pubmed/33335696	Organ transplant recipients are vulnerable to multiple infectious agents and in a world with a circulating SARS-CoV-2 virus, it would be expected that patients who are immunosuppressed would have higher mortality. To determine the COVID-19 mortality in transplant recipients. We conducted a search in PubMed and Google scholar databases using the keywords for COVID-19 and transplantation. All relat…	4	2020-12-20	99	0	FALSE	COVID-19 Mortality in Transplant Recipients. Organ transplant recipients are vulnerable to multiple infectious agents and in a world with a circulating SARS-CoV-2 virus, it would be expected that patients who are immunosuppressed would have higher mortality. To determine the COVID-19 mortality in transplant recipients. We conducted a search in PubMed and Google scholar databases using the keyword…
110417	Lee	Renin-angiotensin system blockers, risk of SARS-CoV-2 infection and outcomes fromCoViD-19: systematic review and meta-analysis.	Lee, MMY; Docherty, KF; Sattar, N; Mehta, N; Kalra, A; Nowacki, AS; Solomon, SD; Vaduganathan, M; Petrie, MC; Jhund, PS; McMurray, JJV	Renin-angiotensin system blockers, risk of SARS-CoV-2 infection and outcomes fromCoViD-19: systematic review and meta-analysis.	Eur Heart J Cardiovasc Pharmacother	2055-6845				2020	Dec		2020-12-18	33337478	NA	10.1093/ehjcvp/pvaa138	NA	https://www.ncbi.nlm.nih.gov/pubmed/33337478	This meta-analysis provides summary odds ratio (OR) estimates for associations between treatment with (vs. without) renin-angiotensin system (RAS) blockers and risk of severe acute respiratory syndrome-coronavirus-2 (SARS-CoV-2) infection and coronavirus disease 2019 (CoViD-19) severity (including case-fatality) in patients with hypertension, and in all patients (irrespective of hypertension). Pu…	4	2020-12-20	99	0	FALSE	Renin-angiotensin system blockers, risk of SARS-CoV-2 infection and outcomes fromCoViD-19: systematic review and meta-analysis. This meta-analysis provides summary odds ratio (OR) estimates for associations between treatment with (vs. without) renin-angiotensin system (RAS) blockers and risk of severe acute respiratory syndrome-coronavirus-2 (SARS-CoV-2) infection and coronavirus disease 2019 (Co…
110384	Vu	Health-related quality of life of the Vietnamese during the COVID-19 pandemic.	Vu, MQ; Tran, TTP; Hoang, TA; Khuong, LQ; Hoang, MV	Health-related quality of life of the Vietnamese during the COVID-19 pandemic.	PLoS One	1932-6203	15	12	e0244170	2020			2020-12-18	33338067	NA	10.1371/journal.pone.0244170	NA	https://www.ncbi.nlm.nih.gov/pubmed/33338067	Vietnam applied strict quarantine measures to mitigate the rapid transmission of the SARS-COV-2 virus. Central questions were how the COVID-19 pandemic affected health-related quality of life (HRQOL) of the Vietnamese general population, and whether there is any difference in HRQOL among people under different quarantine conditions. This cross-sectional study was conducted during 1 April- 30 May …	4	2020-12-20	99	0	FALSE	Health-related quality of life of the Vietnamese during the COVID-19 pandemic. Vietnam applied strict quarantine measures to mitigate the rapid transmission of the SARS-COV-2 virus. Central questions were how the COVID-19 pandemic affected health-related quality of life (HRQOL) of the Vietnamese general population, and whether there is any difference in HRQOL among people under different quaranti…
110289	Kurita	Interim evaluation of Google AI forecasting for COVID-19 compared with statistical forecasting by human intelligence in the first week	Kurita, J.; Sugawara, T.; Ohkusa, Y.	Interim evaluation of Google AI forecasting for COVID-19 compared with statistical forecasting by human intelligence in the first week	medRxiv					2020	12	2020-12-18	2020-12-18	NA	NA	10.1101/2020.12.16.20248358	NA	https://www.medrxiv.org/content/10.1101/2020.12.16.20248358v1?rss=1'	Background: Since June, Google (Alphabet Inc.) has provided forecasting for COVID-19 outbreak by artificial intelligence (AI) in the USA. In Japan, they provided similar services from November, 2020. Object: We compared Google AI forecasting with a statistical model by human intelligence. Method: We regressed the number of patients whose onset date was day t on the number of patients whose past o…	1	2020-12-19	99	0	TRUE	Interim evaluation of Google AI forecasting for COVID-19 compared with statistical forecasting by human intelligence in the first week Background: Since June, Google (Alphabet Inc.) has provided forecasting for COVID-19 outbreak by artificial intelligence (AI) in the USA. In Japan, they provided similar services from November, 2020. Object: We compared Google AI forecasting with a statistical mod…
110244	Islam	Prevalence of Headache in Patients With Coronavirus Disease 2019 (COVID-19): A Systematic Review and Meta-Analysis of 14,275 Patients	Islam, M.A.; Alam, S.S.; Kundu, S.; Hossan, T.; Kamal, M.A.; Cavestro, C.	Prevalence of Headache in Patients With Coronavirus Disease 2019 (COVID-19): A Systematic Review and Meta-Analysis of 14,275 Patients	Frontiers in Neurology	1664-2295	11			2020	Nov	2020-11-27	2020-12-17	NA	633619504	10.3389/fneur.2020.562634	NA	https://doi.org/10.3389/fneur.2020.562634	Coronavirus disease 2019 (COVID-19) started to spread globally since December 2019 from Wuhan, China. Headache has been observed as one of the clinical manifestations in COVID-19 patients. We aimed to conduct a comprehensive systematic review and meta-analysis to estimate the overall pooled prevalence of headache in COVID-19 patients. <ovid:br/>Method(s): PubMed, Scopus, ScienceDirect, and Google…	3	2020-12-19	99	0	FALSE	Prevalence of Headache in Patients With Coronavirus Disease 2019 (COVID-19): A Systematic Review and Meta-Analysis of 14,275 Patients Coronavirus disease 2019 (COVID-19) started to spread globally since December 2019 from Wuhan, China. Headache has been observed as one of the clinical manifestations in COVID-19 patients. We aimed to conduct a comprehensive systematic review and meta-analysis to e…
110216	Retnaningsih	The effect of knowledge and attitude toward coronavirus disease-19 transmission prevention practice in south sumatera province, indonesia	Retnaningsih, E.; Nuryanto, N.; Oktarina, R.; Komalasari, O.; Maryani, S.	The effect of knowledge and attitude toward coronavirus disease-19 transmission prevention practice in south sumatera province, indonesia	Open Access Macedonian Journal of Medical Sciences	1857-9655	8	T1	198-202	2020	Jan	2020-01-02	2020-12-17	NA	2005601656	10.3889/oamjms.2020.5184	NA	https://doi.org/10.3889/oamjms.2020.5184	Globally, the number of coronavirus disease (COVID)-19 confirmation cases shows an exponential increase. In South Sumatera province, Indonesia, reported positive confirm cases in March 2020 as many as 5 cases, and within 2 months there was an increase to 196 times (982 cases) confirmation cases in May 2020. Transmission prevention practice is essential to inhibit the spread of COVID-19 and reduce…	3	2020-12-19	99	0	FALSE	The effect of knowledge and attitude toward coronavirus disease-19 transmission prevention practice in south sumatera province, indonesia Globally, the number of coronavirus disease (COVID)-19 confirmation cases shows an exponential increase. In South Sumatera province, Indonesia, reported positive confirm cases in March 2020 as many as 5 cases, and within 2 months there was an increase to 196 ti…
110213	Zareipour	The role of social participation in controlling and preventing of coronavirus 2019 disease in iran	Zareipour, M.A.; Kalejahi, J.N.	The role of social participation in controlling and preventing of coronavirus 2019 disease in iran	Open Access Macedonian Journal of Medical Sciences	1857-9655	8	T1	134-136	2020	Jan	2020-01-02	2020-12-17	NA	2005601659	10.3889/oamjms.2020.4956	NA	https://doi.org/10.3889/oamjms.2020.4956	According to the prevalence of coronavirus in the world, health measures will not be accountable to face the disease. As well as the economic, political, and social dimensions of the disease, there will be a lot of pressure on the health system, which may not be able to compensate in its various aspects. Therefore, the participation and cooperation of the society in the form of mobilizing the soc…	3	2020-12-19	99	0	FALSE	The role of social participation in controlling and preventing of coronavirus 2019 disease in iran According to the prevalence of coronavirus in the world, health measures will not be accountable to face the disease. As well as the economic, political, and social dimensions of the disease, there will be a lot of pressure on the health system, which may not be able to compensate in its various asp…
110209	Musa	Potential antiviral effect of chloroquine therapy against sars-cov-2 infection	Musa, I.R.	Potential antiviral effect of chloroquine therapy against sars-cov-2 infection	Open Access Macedonian Journal of Medical Sciences	1857-9655	8	T1	184-192	2020	Jan	2020-01-02	2020-12-17	NA	2005601663	10.3889/oamjms.2020.4854	NA	https://doi.org/10.3889/oamjms.2020.4854	The coronavirus disease 2019 (COVID-19) pandemic has affected many countries with increasing morbidity and mortality. In the absence of an effective vaccine and medication, chloroquine may be a potential choice. AIM: This study aims to explore the role of the possible antiviral effects of chloroquine against SARS-CoV-2. MATERIALS AND METHODS: A systematic search of studies relating to the antivir…	3	2020-12-19	99	0	FALSE	Potential antiviral effect of chloroquine therapy against sars-cov-2 infection The coronavirus disease 2019 (COVID-19) pandemic has affected many countries with increasing morbidity and mortality. In the absence of an effective vaccine and medication, chloroquine may be a potential choice. AIM: This study aims to explore the role of the possible antiviral effects of chloroquine against SARS-CoV-2…
109913	Lippi	Unexpected volume of Google searches for COVID-19 symptoms in the prepandemic period in Lombardia, Italy.	Lippi, G; Mattiuzzi, C	Unexpected volume of Google searches for COVID-19 symptoms in the prepandemic period in Lombardia, Italy.	Tumori	2038-2529			300891620980796	2020	Dec		2020-12-17	33327872	NA	10.1177/0300891620980796	NA	https://www.ncbi.nlm.nih.gov/pubmed/33327872		4	2020-12-19	99	0	FALSE	Unexpected volume of Google searches for COVID-19 symptoms in the prepandemic period in Lombardia, Italy.
109904	Kassa	Race against death or starvation? COVID-19 and its impact on African populations.	Kassa, MD; Grace, JM	Race against death or starvation? COVID-19 and its impact on African populations.	Public Health Rev	0301-0422	41	1	30	2020	Dec		2020-12-17	33327967	NA	10.1186/s40985-020-00139-0	NA	https://www.ncbi.nlm.nih.gov/pubmed/33327967	Born in the Chinese city of Wuhan, the consequences of the coronavirus pandemic on global health and economies have been and continue to be devastating. In Africa, its countries grieve for unprecedented burdens of caseloads and mortality due to COVID-19, the virus responsible for the disease. This narrative review aims to establish the scale of the health and economic crisis wrought by the pandem…	4	2020-12-19	99	0	FALSE	Race against death or starvation? COVID-19 and its impact on African populations. Born in the Chinese city of Wuhan, the consequences of the coronavirus pandemic on global health and economies have been and continue to be devastating. In Africa, its countries grieve for unprecedented burdens of caseloads and mortality due to COVID-19, the virus responsible for the disease. This narrative review a…
109827	Islam	Prevalence of Headache in Patients With Coronavirus Disease 2019 (COVID-19): A Systematic Review and Meta-Analysis of 14,275 Patients.	Islam, MA; Alam, SS; Kundu, S; Hossan, T; Kamal, MA; Cavestro, C	Prevalence of Headache in Patients With Coronavirus Disease 2019 (COVID-19): A Systematic Review and Meta-Analysis of 14,275 Patients.	Front Neurol	1664-2295	11		562634	2020			2020-12-17	33329305	NA	10.3389/fneur.2020.562634	NA	https://www.ncbi.nlm.nih.gov/pubmed/33329305	Background: Coronavirus disease 2019 (COVID-19) started to spread globally since December 2019 from Wuhan, China. Headache has been observed as one of the clinical manifestations in COVID-19 patients. We aimed to conduct a comprehensive systematic review and meta-analysis to estimate the overall pooled prevalence of headache in COVID-19 patients. Methods: PubMed, Scopus, ScienceDirect, and Google…	4	2020-12-19	99	0	FALSE	Prevalence of Headache in Patients With Coronavirus Disease 2019 (COVID-19): A Systematic Review and Meta-Analysis of 14,275 Patients. Background: Coronavirus disease 2019 (COVID-19) started to spread globally since December 2019 from Wuhan, China. Headache has been observed as one of the clinical manifestations in COVID-19 patients. We aimed to conduct a comprehensive systematic review and meta-…
109800	Hassan	Prediction of Epidemics Trend of COVID-19 in Bangladesh.	Hassan, R; Dosar, AS; Mondol, JK; Khan, TH; Noman, AA; Sayem, MS; Hasan, M; Juyena, NS	Prediction of Epidemics Trend of COVID-19 in Bangladesh.	Front Public Health	2296-2565	8		559437	2020			2020-12-17	33330309	NA	10.3389/fpubh.2020.559437	NA	https://www.ncbi.nlm.nih.gov/pubmed/33330309	Background: Amid a critical and emergent situation like the coronavirus disease (COVID-19) pandemic related to extreme health and economic repercussions, we used and presented the mathematical modeling like susceptible-infectious-recovered (SIR) to have a numerical demonstration that can shed light to decide the fate of the scourge in Bangladesh. To describe the idea about the factors influencing…	4	2020-12-19	99	0	FALSE	Prediction of Epidemics Trend of COVID-19 in Bangladesh. Background: Amid a critical and emergent situation like the coronavirus disease (COVID-19) pandemic related to extreme health and economic repercussions, we used and presented the mathematical modeling like susceptible-infectious-recovered (SIR) to have a numerical demonstration that can shed light to decide the fate of the scourge in Bangl…
109553	Pinchoff	Gender specific differences in COVID-19 knowledge, behavior and health effects among adolescents and young adults in Uttar Pradesh and Bihar, India.	Pinchoff, J; Santhya, KG; White, C; Rampal, S; Acharya, R; Ngo, TD	Gender specific differences in COVID-19 knowledge, behavior and health effects among adolescents and young adults in Uttar Pradesh and Bihar, India.	PLoS One	1932-6203	15	12	e0244053	2020			2020-12-17	33332461	NA	10.1371/journal.pone.0244053	NA	https://www.ncbi.nlm.nih.gov/pubmed/33332461	On March 24, 2020 India implemented a national lockdown to prevent spread of the novel Coronavirus disease (COVID-19) among its 1.3 billion people. As the pandemic may disproportionately impact women and girls, this study examines gender differences in knowledge of COVID-19 symptoms and preventive behaviors, as well as the adverse effects of the lockdown among adolescents and young adults. A mobi…	4	2020-12-19	99	0	FALSE	Gender specific differences in COVID-19 knowledge, behavior and health effects among adolescents and young adults in Uttar Pradesh and Bihar, India. On March 24, 2020 India implemented a national lockdown to prevent spread of the novel Coronavirus disease (COVID-19) among its 1.3 billion people. As the pandemic may disproportionately impact women and girls, this study examines gender differences …
109467	Rovetta	The Impact of COVID-19 Lockdowns on the Behavior of Italian Citizens and Particulate Matter 10 and 2.5 Emissions in Lombardy	Rovetta, A.	The Impact of COVID-19 Lockdowns on the Behavior of Italian Citizens and Particulate Matter 10 and 2.5 Emissions in Lombardy	medRxiv					2020	12	2020-12-17	2020-12-17	NA	NA	10.1101/2020.12.15.20248285	NA	https://www.medrxiv.org/content/10.1101/2020.12.15.20248285v1?rss=1'	Italy was one of the first nations in the world to have been heavily affected by the first wave of COVID-19. To date, it is among the first countries for both total cases and deaths. Numerous containment measures were taken from February to December 2020 to mitigate the pandemic, including total lockdowns across the entire country. The purpose of this research is to evaluate how these restriction…	1	2020-12-18	99	0	TRUE	The Impact of COVID-19 Lockdowns on the Behavior of Italian Citizens and Particulate Matter 10 and 2.5 Emissions in Lombardy Italy was one of the first nations in the world to have been heavily affected by the first wave of COVID-19. To date, it is among the first countries for both total cases and deaths. Numerous containment measures were taken from February to December 2020 to mitigate the pan…
109464	Chin	Influence of clinical characteristics and anti-cancer therapy on outcomes from SARS-CoV-2 infection: a systematic review and meta-analysis of 5,678 cancer patients	Chin, I. S.; Galavotti, S.; Yip, K. P.; Curley, H.; Arnold, R.; Sharma-Oates, A.; Chegwidden, L.; Lee, S. I.; Lee, L. Y.; Pinato, D. J.; Dettorre, G. M.; Palles, C.	Influence of clinical characteristics and anti-cancer therapy on outcomes from SARS-CoV-2 infection: a systematic review and meta-analysis of 5,678 cancer patients	medRxiv					2020	12	2020-12-17	2020-12-17	NA	NA	10.1101/2020.12.15.20248195	NA	https://www.medrxiv.org/content/10.1101/2020.12.15.20248195v1?rss=1'	Background The COVID-19 pandemic started a healthcare crisis and heavily impacted cancer services. Methods Data from cohort studies of COVID-19 cancer patients published up until October 23rd 2020 from PubMed, PubMed Central, medRxiv and Google Scholar were reviewed. Meta-analyses using the random effects model was performed to assess the risk of death in cancer patients with COVID-19. Results Ou…	1	2020-12-18	99	0	TRUE	Influence of clinical characteristics and anti-cancer therapy on outcomes from SARS-CoV-2 infection: a systematic review and meta-analysis of 5,678 cancer patients Background The COVID-19 pandemic started a healthcare crisis and heavily impacted cancer services. Methods Data from cohort studies of COVID-19 cancer patients published up until October 23rd 2020 from PubMed, PubMed Central, medRxiv a…
110192	Subhash	Decline in online search queries for endoscopy concurrent with covid-19 pandemic	Subhash, A.	Decline in online search queries for endoscopy concurrent with covid-19 pandemic	American Journal of Gastroenterology	1572-0241	115	SUPPL	S1660	2020	October	2020-10-01	2020-12-16	NA	633655071	10.14309/01.ajg.0000714692.23119.eb	NA	https://doi.org/10.14309/01.ajg.0000714692.23119.eb	INTRODUCTION: Due to the coronavirus disease 19 (COVID-19), hospitals in the United States cancelled elective procedures and surgeries. Independent surveys indicate that physicians in gastroenterology are in the top=specialties for average net annual revenue generated for their affiliated hospitals. The temporary discontinuation of endoscopies may impact the financial health of hospitals. Our goa…	3	2020-12-19	99	0	FALSE	Decline in online search queries for endoscopy concurrent with covid-19 pandemic INTRODUCTION: Due to the coronavirus disease 19 (COVID-19), hospitals in the United States cancelled elective procedures and surgeries. Independent surveys indicate that physicians in gastroenterology are in the top=specialties for average net annual revenue generated for their affiliated hospitals. The temporary dis…
110191	Naik	Ibd in the time of covid-19: An analysis of online resources for patients about ibd and covid-19	Naik, K.; Udochi, C.C.; Cioffi, J.; Borum, M.L.	Ibd in the time of covid-19: An analysis of online resources for patients about ibd and covid-19	American Journal of Gastroenterology	1572-0241	115	SUPPL	S1683-S1684	2020	October	2020-10-01	2020-12-16	NA	633655076	10.14309/01.ajg.0000714896.87919.36	NA	https://doi.org/10.14309/01.ajg.0000714896.87919.36	INTRODUCTION: Inflammatory bowel disease (IBD) is a chronic condition often requiring immunosuppressive therapy, which may increase risk of COVID19 complications. As patients increasingly turn to internet search engines for medical inquiries, quality information is ever more important. This study evaluated the quality, readability, and content of online information available to patients with IBD …	3	2020-12-19	99	0	FALSE	Ibd in the time of covid-19: An analysis of online resources for patients about ibd and covid-19 INTRODUCTION: Inflammatory bowel disease (IBD) is a chronic condition often requiring immunosuppressive therapy, which may increase risk of COVID19 complications. As patients increasingly turn to internet search engines for medical inquiries, quality information is ever more important. This study eval…
110178	Canakis	The influence of covid-19 on inflammatory bowel disease-related search trends	Canakis, A.; Tori, M.; Murphy, M.; Mattar, M.	The influence of covid-19 on inflammatory bowel disease-related search trends	American Journal of Gastroenterology	1572-0241	115	SUPPL	S1672	2020	October	2020-10-01	2020-12-16	NA	633655425	10.14309/01.ajg.0000714784.77961.7e	NA	https://doi.org/10.14309/01.ajg.0000714784.77961.7e	INTRODUCTION: The novel SARS-CoV-2 Coronavirus pandemic has had significant global impact on health care. The pandemic's effect on patients with inflammatory bowel disease (IBD) is unknown, but health care delivery to this largely immunocompromised population is of concern, as many patients refrained or were unable to seek in-person medical care. We aimed to explore if the pandemic influenced IBD…	3	2020-12-19	99	0	FALSE	The influence of covid-19 on inflammatory bowel disease-related search trends INTRODUCTION: The novel SARS-CoV-2 Coronavirus pandemic has had significant global impact on health care. The pandemic's effect on patients with inflammatory bowel disease (IBD) is unknown, but health care delivery to this largely immunocompromised population is of concern, as many patients refrained or were unable to s…
110106	Jansson-Knodell	Association of Search Engine Queries for COVID-19 and Diarrhea with COVID-19 Epidemiology	Jansson-Knodell, C.; Bhavsar, I.; Shin, A.; Kahi, C.	Association of Search Engine Queries for COVID-19 and Diarrhea with COVID-19 Epidemiology	American Journal of Gastroenterology	1572-0241	115	SUPPL	S71-S72	2020	October	2020-10-01	2020-12-16	NA	633657821	10.14309/01.ajg.0000702620.73163.ac	NA	https://doi.org/10.14309/01.ajg.0000702620.73163.ac	INTRODUCTION: Coronavirus disease (COVID-19) is a far-reaching pandemic that has changed the landscape of human interaction. Gastrointestinal symptoms, such as diarrhea, are part of the spectrum of disease. Previous infectious disease studies have shown good correlation between online search engine queries and disease burden, thereby allowing tracking. We aimed to assess the relationship between …	3	2020-12-19	99	0	FALSE	Association of Search Engine Queries for COVID-19 and Diarrhea with COVID-19 Epidemiology INTRODUCTION: Coronavirus disease (COVID-19) is a far-reaching pandemic that has changed the landscape of human interaction. Gastrointestinal symptoms, such as diarrhea, are part of the spectrum of disease. Previous infectious disease studies have shown good correlation between online search engine queries a…
109351	Eke	Personal protective equipment in the siege of respiratory viral pandemics: strides made and next steps.	Eke, UA; Eke, A	Personal protective equipment in the siege of respiratory viral pandemics: strides made and next steps.	Expert Rev Respir Med	1747-6356				2020	Dec		2020-12-16	33322947	NA	10.1080/17476348.2021.1865812	NA	https://www.ncbi.nlm.nih.gov/pubmed/33322947	In December 2019, SARS-CoV-2 originated from China, and spread rapidly to several countries, bringing a frightening scarcity of personal protective equipment (PPE). The CDC recommends N95 or higher-level particulate filtering respirators as part of the PPE while caring for patients with COVID-19, with facemasks as an alternative; and cloth face-coverings in public where social distancing of at le…	4	2020-12-17	99	0	FALSE	Personal protective equipment in the siege of respiratory viral pandemics: strides made and next steps. In December 2019, SARS-CoV-2 originated from China, and spread rapidly to several countries, bringing a frightening scarcity of personal protective equipment (PPE). The CDC recommends N95 or higher-level particulate filtering respirators as part of the PPE while caring for patients with COVID-1…
109331	Caycho-RodrÃ­guez	Design and validation of a scale to measure worry for contagion of the COVID-19 (PRE-COVID-19).	Caycho-RodrÃ­guez, T; Ventura-LeÃ³n, J; Barboza-Palomino, M	Design and validation of a scale to measure worry for contagion of the COVID-19 (PRE-COVID-19).	Enferm Clin	1579-2013				2020	Nov		2020-12-16	33323307	NA	10.1016/j.enfcli.2020.10.034	NA	https://www.ncbi.nlm.nih.gov/pubmed/33323307	The increase in COVID-19 cases is generating fear and concern in society, which generates an emotional response that influences the adoption of health-related behaviors. The objective of the study is to design and validate the Scale of Worry for Contagion of COVID-19 (PRE-COVID-19). The study had a descriptive cross-sectional design. The population were young people and adults who resided in the …	4	2020-12-17	99	0	FALSE	Design and validation of a scale to measure worry for contagion of the COVID-19 (PRE-COVID-19). The increase in COVID-19 cases is generating fear and concern in society, which generates an emotional response that influences the adoption of health-related behaviors. The objective of the study is to design and validate the Scale of Worry for Contagion of COVID-19 (PRE-COVID-19). The study had a des…
109303	Mohan	Prevalence and risk factor assessment of digital eye strain among children using online e-learning during the COVID-19 pandemic: Digital eye strain among kids (DESK study-1).	Mohan, A; Sen, P; Shah, C; Jain, E; Jain, S	Prevalence and risk factor assessment of digital eye strain among children using online e-learning during the COVID-19 pandemic: Digital eye strain among kids (DESK study-1).	Indian J Ophthalmol	1998-3689	69	1	140-144	2021	Jan		2020-12-16	33323599	NA	10.4103/ijo.IJO_2535_20	NA	https://www.ncbi.nlm.nih.gov/pubmed/33323599	The aim of this study was to determine prevalence, symptoms frequency and associated risk factors of digital eye strain (DES) among children attending online classes during COVID-19 pandemic. The online electronic survey form was prepared on the Google app. Children/parents were asked to indicate the total duration of digital device use before and during COVID era. The symptoms of DES, its severi…	4	2020-12-17	99	0	FALSE	Prevalence and risk factor assessment of digital eye strain among children using online e-learning during the COVID-19 pandemic: Digital eye strain among kids (DESK study-1). The aim of this study was to determine prevalence, symptoms frequency and associated risk factors of digital eye strain (DES) among children attending online classes during COVID-19 pandemic. The online electronic survey for…
109223	Din	YO-IFOS Guidelines for Pediatric ENT Surgery during COVID-19: An Overview of Recommendations.	Din, T; Abdalla, T; Chiesa-Estomba, C; Simon, F; Teissier, N; Thomas, I; Fagan, J; Peer, S	YO-IFOS Guidelines for Pediatric ENT Surgery during COVID-19: An Overview of Recommendations.	Laryngoscope	1531-4995				2020	Dec		2020-12-16	33325043	NA	10.1002/lary.29335	NA	https://www.ncbi.nlm.nih.gov/pubmed/33325043	To review the literature on pediatric ENT COVID-19 guidelines worldwide, in particular, surgical practice during the pandemic, and to establish a comprehensive set of recommendations. A comprehensive literature review through an independent electronic search of the COVID-19 pandemic in PubMed, Medline, Google, and Google Scholar was performed on April 26-30, 2020. Resources identified comprised o…	4	2020-12-17	99	0	FALSE	YO-IFOS Guidelines for Pediatric ENT Surgery during COVID-19: An Overview of Recommendations. To review the literature on pediatric ENT COVID-19 guidelines worldwide, in particular, surgical practice during the pandemic, and to establish a comprehensive set of recommendations. A comprehensive literature review through an independent electronic search of the COVID-19 pandemic in PubMed, Medline, G…
109199	Sarfaraz	Self-perceived competency of the medical faculty for E-Teaching during the COVID-19 pandemic.	Sarfaraz, S; Ahmed, N; Abbasi, MS; Sajjad, B; Vohra, F; Alhamdan, RS; Maawadh, AA; Al-Hamoudi, N; Mokeem, S; Aldahiyan, N; Abduljabbar, T	Self-perceived competency of the medical faculty for E-Teaching during the COVID-19 pandemic.	Work	1875-9270				2020	Dec		2020-12-16	33325429	NA	10.3233/WOR-203332	NA	https://www.ncbi.nlm.nih.gov/pubmed/33325429	The aim of this study was to evaluate the self-perceived competency (FSPC) of medical faculty in E-Teaching and support received during the COVID-19 pandemic. An online well-structured and validated faculty self-perceived competency questionnaire was used to collect responses from medical faculty. The questionnaire consisted of four purposely build sections on competence in student engagement, in…	4	2020-12-17	99	0	FALSE	Self-perceived competency of the medical faculty for E-Teaching during the COVID-19 pandemic. The aim of this study was to evaluate the self-perceived competency (FSPC) of medical faculty in E-Teaching and support received during the COVID-19 pandemic. An online well-structured and validated faculty self-perceived competency questionnaire was used to collect responses from medical faculty. The qu…
109154	Khalili	Therapeutic interventions for COVID-19: a living overview of reviews.	Khalili, M; Chegeni, M; Javadi, S; Farokhnia, M; Sharifi, H; Karamouzian, M	Therapeutic interventions for COVID-19: a living overview of reviews.	Ther Adv Respir Dis	1753-4666	14		1753466620976020	2020	2020		2020-12-16	33326318	NA	10.1177/1753466620976021	NA	https://www.ncbi.nlm.nih.gov/pubmed/33326318	Coronavirus disease 2019 (COVID-19) has rapidly spread worldwide, but safe and effective treatment options remain unavailable. Numerous systematic reviews of varying qualities have tried to summarize the evidence on the available therapeutic interventions for COVID-19. This overview of reviews aims to provide a succinct summary of the findings of systematic reviews on different pharmacological an…	4	2020-12-17	99	0	FALSE	Therapeutic interventions for COVID-19: a living overview of reviews. Coronavirus disease 2019 (COVID-19) has rapidly spread worldwide, but safe and effective treatment options remain unavailable. Numerous systematic reviews of varying qualities have tried to summarize the evidence on the available therapeutic interventions for COVID-19. This overview of reviews aims to provide a succinct summary…
109146	Burnett	Illustrating time trends of public's attention towards suicide around the COVID-19 pandemic.	Burnett, D; Eapen, V; Lin, PI	Illustrating time trends of public's attention towards suicide around the COVID-19 pandemic.	JMIR Public Health Surveill	2369-2960				2020	Dec		2020-12-16	33326407	NA	10.2196/24694	NA	https://www.ncbi.nlm.nih.gov/pubmed/33326407	The COVID-19 pandemic has overwhelmed health care systems around the world. Emerging evidence has suggested that significantly fewer patients seek help for suicidality at clinical settings amidst the COVID-19 pandemic, which elicits concerns of an imminent mental health crisis as the course of the pandemic continues to unfold. Clarifying the relationship between public's attention to the knowledg…	4	2020-12-17	99	0	FALSE	Illustrating time trends of public's attention towards suicide around the COVID-19 pandemic. The COVID-19 pandemic has overwhelmed health care systems around the world. Emerging evidence has suggested that significantly fewer patients seek help for suicidality at clinical settings amidst the COVID-19 pandemic, which elicits concerns of an imminent mental health crisis as the course of the pandemi…
109106	SalathÃ©	Early evidence of effectiveness of digital contact tracing for SARS-CoV-2 in Switzerland.	SalathÃ©, M; Althaus, C; Anderegg, N; Antonioli, D; Ballouz, T; Bugnon, E; ÄŒapkun, S; Jackson, D; Kim, SI; Larus, J; Low, N; Lueks, W; Menges, D; Moullet, C; Payer, M; Riou, J; Stadler, T; Troncoso, C; Vayena, E; von Wyl, V	Early evidence of effectiveness of digital contact tracing for SARS-CoV-2 in Switzerland.	Swiss Med Wkly	1424-3997	150		w20457	2020	Dec		2020-12-16	33327003	NA	10.4414/smw.2020.20457	NA	https://www.ncbi.nlm.nih.gov/pubmed/33327003	In the wake of the pandemic of coronavirus disease 2019 (COVID-19), contact tracing has become a key element of strategies to control the spread of severe acute respiratory syndrome coronavirus-2 (SARS-CoV-2). Given the rapid and intense spread of SARS-CoV-2, digital contact tracing has emerged as a potential complementary tool to support containment and mitigation efforts. Early modelling studie…	4	2020-12-17	99	0	FALSE	Early evidence of effectiveness of digital contact tracing for SARS-CoV-2 in Switzerland. In the wake of the pandemic of coronavirus disease 2019 (COVID-19), contact tracing has become a key element of strategies to control the spread of severe acute respiratory syndrome coronavirus-2 (SARS-CoV-2). Given the rapid and intense spread of SARS-CoV-2, digital contact tracing has emerged as a potentia…
108312	Saqulain	Covid-19 rehab fright management	Saqulain, G.; Mumtaz, N.	Covid-19 rehab fright management	Pakistan Journal of Medical Sciences	1682-024X	37	1	2021-06-01	2020		2020	2020-12-15	NA	2005528423	10.12669/pjms.37.1.3187	NA	https://doi.org/10.12669/pjms.37.1.3187	Being diagnosed as positive for SARS-2 CoV RNA on PCR generates anxiety and stress as well as depression due to the prospects of being isolated. With genetically varied forms of virus on the rise the widely adopted manner to protect oneself is social distancing. This is frightening for rehabilitation professionals who at times are exposed at close quarters to the patients as rehabilitation is ess…	3	2020-12-16	99	0	FALSE	Covid-19 rehab fright management Being diagnosed as positive for SARS-2 CoV RNA on PCR generates anxiety and stress as well as depression due to the prospects of being isolated. With genetically varied forms of virus on the rise the widely adopted manner to protect oneself is social distancing. This is frightening for rehabilitation professionals who at times are exposed at close quarters to the …
108310	Rieshy	Artificial intelligence in dentistry-a survey	Rieshy, V.; Sasanka, L.K.; Devi, R.G.; Ramanadhan, V.; Ganapathy, D.	Artificial intelligence in dentistry-a survey	Indian Journal of Forensic Medicine and Toxicology	0973-9122	14	4	4999-5005	2020	OctoberDecember	October-December 2020	2020-12-15	NA	2005574813		NA	NA	Today's artificial intelligence is invading our everyday lives such as digital assistants like ALEXA, SIRI. While we may think about sci-fi imagination when heard about artificial intelligence, the future of Artificial intelligence in dentistry is very real. With the enormous increase in the documented information and patient data, intelligence software and computation of this data is a necessity…	3	2020-12-16	99	0	FALSE	Artificial intelligence in dentistry-a survey Today's artificial intelligence is invading our everyday lives such as digital assistants like ALEXA, SIRI. While we may think about sci-fi imagination when heard about artificial intelligence, the future of Artificial intelligence in dentistry is very real. With the enormous increase in the documented information and patient data, intelligence softwa…
107656	Zafari	Î²-Thalassemia Major and Coronavirus-19, Mortality and Morbidity: a Systematic Review Study.	Zafari, M; Rad, MTS; Mohseni, F; Nikbakht, N	Î²-Thalassemia Major and Coronavirus-19, Mortality and Morbidity: a Systematic Review Study.	Hemoglobin	1532-432X			2021-08-01	2020	Dec		2020-12-15	33317358	NA	10.1080/03630269.2020.1857266	NA	https://www.ncbi.nlm.nih.gov/pubmed/33317358	Î²-Thalassemia (Î²-thal) is one of the most common inherited diseases all over the world. These patients are very susceptible to infection disease, and the mortality and morbidity of infected patients will increase. The object of this systematic review study was to determine mortality and morbidity of infected Î²-thal patients with coronavirus disease 2019 (COVID-19). We searched PubMed, Elsevier…	4	2020-12-16	99	0	FALSE	Î²-Thalassemia Major and Coronavirus-19, Mortality and Morbidity: a Systematic Review Study. Î²-Thalassemia (Î²-thal) is one of the most common inherited diseases all over the world. These patients are very susceptible to infection disease, and the mortality and morbidity of infected patients will increase. The object of this systematic review study was to determine mortality and morbidity of inf…
107650	Azzam	Oculofacial plastic surgery-related online search trends including the impact of the COVID-19 pandemic.	Azzam, DB; Cypen, SG; Tao, JP	Oculofacial plastic surgery-related online search trends including the impact of the COVID-19 pandemic.	Orbit	1744-5108			2021-07-01	2020	Dec		2020-12-15	33317388	NA	10.1080/01676830.2020.1852264	NA	https://www.ncbi.nlm.nih.gov/pubmed/33317388	Purpose: The authors aim to characterize oculofacial plastic surgery-related online interest that may be useful in forecasting demand and in designing patient-directed online resources. Methods: The authors queried Google Trends for over 100 oculofacial plastic surgery terms. The main outcome measure was the top 50 oculofacial plastic surgery-related search terms from 2004 to 2020. Secondary outc…	4	2020-12-16	99	0	FALSE	Oculofacial plastic surgery-related online search trends including the impact of the COVID-19 pandemic. Purpose: The authors aim to characterize oculofacial plastic surgery-related online interest that may be useful in forecasting demand and in designing patient-directed online resources. Methods: The authors queried Google Trends for over 100 oculofacial plastic surgery terms. The main outcome m…
107552	Mboua	[Anxiety and Depression Associated with the Management of COVID-19 Among Healthcare Personnel in Cameroon].	Mboua, PC; Keubo, FRN; Fouaka, SGN	[Anxiety and Depression Associated with the Management of COVID-19 Among Healthcare Personnel in Cameroon].	Evol Psychiatr (Paris)	0014-3855				2020	Dec		2020-12-15	33318714	NA	10.1016/j.evopsy.2020.11.002	NA	https://www.ncbi.nlm.nih.gov/pubmed/33318714	The COVID-19 pandemic has had a significant impact worldwide, at different levels. The literature consulted indicates that healthcare workers, who are the first to respond, are generally the ones who pay the highest price. The present study assesses the extent of anxious and depressive symptoms among these actors responding to COVID-19, in the context of Cameroon. The Hospital Anxiety and Depress…	4	2020-12-16	99	0	FALSE	[Anxiety and Depression Associated with the Management of COVID-19 Among Healthcare Personnel in Cameroon]. The COVID-19 pandemic has had a significant impact worldwide, at different levels. The literature consulted indicates that healthcare workers, who are the first to respond, are generally the ones who pay the highest price. The present study assesses the extent of anxious and depressive symp…
107456	Saniasiaya	Prevalence and Characteristics of Taste Disorders in Cases of COVID-19: A Meta-analysis of 29,349 Patients.	Saniasiaya, J; Islam, MA; Abdullah, B	Prevalence and Characteristics of Taste Disorders in Cases of COVID-19: A Meta-analysis of 29,349 Patients.	Otolaryngol Head Neck Surg	1097-6817			194599820981018	2020	Dec		2020-12-15	33320033	NA	10.1177/0194599820981018	NA	https://www.ncbi.nlm.nih.gov/pubmed/33320033	The purpose of this meta-analysis is to assess the pooled prevalence of taste disorders and their subtypes in patients with COVID-19. PubMed, Scopus, Web of Science, Embase, and Google Scholar databases were searched to identify studies published between December 1, 2019, and June 23, 2020, without language restrictions. There was no restriction on the study design; therefore, observational studi…	4	2020-12-16	99	0	FALSE	Prevalence and Characteristics of Taste Disorders in Cases of COVID-19: A Meta-analysis of 29,349 Patients. The purpose of this meta-analysis is to assess the pooled prevalence of taste disorders and their subtypes in patients with COVID-19. PubMed, Scopus, Web of Science, Embase, and Google Scholar databases were searched to identify studies published between December 1, 2019, and June 23, 2020,…
107368	Sriwastava	Guillain BarrÃ© Syndrome and its variants as a manifestation of COVID-19: A systemic review of case report and case series.	Sriwastava, S; Kataria, S; Tandon, M; Patel, J; Patel, R; Jowkar, A; Daimee, M; Bernitsas, E; Jaiswal, P; Lisak, RP	Guillain BarrÃ© Syndrome and its variants as a manifestation of COVID-19: A systemic review of case report and case series.	J Neurol Sci	1878-5883	420		117263	2020	Dec		2020-12-15	33321326	NA	10.1016/j.jns.2020.117263	NA	https://www.ncbi.nlm.nih.gov/pubmed/33321326	The COVID-19 pandemic caused by SARS-COV-2 began in Wuhan, China in December 2019. Reports of COVID-19 with central (CNS) and peripheral nervous (PNS) system manifestations are emerging. In this systematic review, we compared and summarized the demographics, clinical features, Brighton criteria, immunological and laboratory findings with a focus on modified Erasmus GBS Outcome Score (mEGOS) in SA…	4	2020-12-16	99	0	FALSE	Guillain BarrÃ© Syndrome and its variants as a manifestation of COVID-19: A systemic review of case report and case series. The COVID-19 pandemic caused by SARS-COV-2 began in Wuhan, China in December 2019. Reports of COVID-19 with central (CNS) and peripheral nervous (PNS) system manifestations are emerging. In this systematic review, we compared and summarized the demographics, clinical feature…
107351	Princeton	Awareness on Preventive Measures taken by Health Care Professionals Attending COVID-19 Patients among Dental Students.	Princeton, B; Santhakumar, P; Prathap, L	Awareness on Preventive Measures taken by Health Care Professionals Attending COVID-19 Patients among Dental Students.	Eur J Dent					2020	Dec		2020-12-15	33321549	NA	10.1055/s-0040-1721296	NA	https://www.ncbi.nlm.nih.gov/pubmed/33321549	â€ƒCoronavirus disease is an infectious disease caused by a newly discovered coronavirus. This virus primarily spreads through droplets of saliva or discharge from the nose when an infected person coughs or sneezes. This virus was named after its shape, which takes the form of a crown with protrusions around it. The World Health Organization has recommended personal protective equipments (PPE) to…	4	2020-12-16	99	0	FALSE	Awareness on Preventive Measures taken by Health Care Professionals Attending COVID-19 Patients among Dental Students. â€ƒCoronavirus disease is an infectious disease caused by a newly discovered coronavirus. This virus primarily spreads through droplets of saliva or discharge from the nose when an infected person coughs or sneezes. This virus was named after its shape, which takes the form of a …
108998	Dadson	Underlying Kidney Diseases and Complications for COVID-19: A Review	Dadson, P.; Tetteh, C.D.; Rebelos, E.; Badeau, R.M.; Moczulski, D.	Underlying Kidney Diseases and Complications for COVID-19: A Review	Frontiers in Medicine	2296-858X	7			2020	Nov	2020-11-23	2020-12-14	NA	633579821	10.3389/fmed.2020.600144	NA	https://doi.org/10.3389/fmed.2020.600144	There is mounting evidence supporting that patients with kidney diseases are particularly vulnerable to coronavirus disease-2019 (COVID-19) caused by the severe acute respiratory syndrome coronavirus-2 (SARS-CoV-2). The review was conducted to examine the risk and complications of COVID-19 among patients with confirmed cases of underlying kidney disease. A search of Google Scholar, PubMed and Sci…	3	2020-12-16	99	0	FALSE	Underlying Kidney Diseases and Complications for COVID-19: A Review There is mounting evidence supporting that patients with kidney diseases are particularly vulnerable to coronavirus disease-2019 (COVID-19) caused by the severe acute respiratory syndrome coronavirus-2 (SARS-CoV-2). The review was conducted to examine the risk and complications of COVID-19 among patients with confirmed cases of u…
108925	Lu	Traditional Chinese medicine combined with pulmonary drug delivery system and idiopathic pulmonary fibrosis: Rationale and therapeutic potential	Lu, P.; Qin, H.; Zhang, Y.; Sun, X.; Song, X.; Liu, J.; Peng, H.; Liu, Y.; Nwafor, E.O.; Li, J.; Liu, Z.	Traditional Chinese medicine combined with pulmonary drug delivery system and idiopathic pulmonary fibrosis: Rationale and therapeutic potential	Biomedicine and Pharmacotherapy	0753-3322	133			2021	January	2021-01-01	2020-12-14	NA	2010277696	10.1016/j.biopha.2020.111072	NA	https://doi.org/10.1016/j.biopha.2020.111072	Idiopathic pulmonary fibrosis (IPF) is a progressive pulmonary interstitial inflammatory disease of unknown etiology, and is also a sequela in severe patients with the Coronavirus Disease 2019 (COVID-19). Nintedanib and pirfenidone are the only two known drugs which are conditionally recommended for the treatment of IPF by the FDA. However, these drugs pose some adverse side effects such as nause…	3	2020-12-16	99	0	FALSE	Traditional Chinese medicine combined with pulmonary drug delivery system and idiopathic pulmonary fibrosis: Rationale and therapeutic potential Idiopathic pulmonary fibrosis (IPF) is a progressive pulmonary interstitial inflammatory disease of unknown etiology, and is also a sequela in severe patients with the Coronavirus Disease 2019 (COVID-19). Nintedanib and pirfenidone are the only two known…
108457	P.B.	PMH29 To Assess the Psychological IMPACT of COVID-19 Lockdown Among Healthy Individuals in India	P.B., S.; Undela, K.; Puvvada, R.K.; Gupta, B.; Manohar Rao, K.; Palaksha, S.	PMH29 To Assess the Psychological IMPACT of COVID-19 Lockdown Among Healthy Individuals in India	Value in Health	1098-3015	23	Supplement 2	S589	2020	December	2020-12-01	2020-12-14	NA	2010300447	10.1016/j.jval.2020.08.1107	NA	https://doi.org/10.1016/j.jval.2020.08.1107	Objectives: To assess the psychological impact of COVID-19 lockdown among healthy individuals in India. <ovid:br/>Method(s): A self-assessed cross-sectional web-based study was conducted between 3<ovid:sup>rd</ovid:sup> April and 4<ovid:sup>th</ovid:sup> May 2020. Centre for Epidemiological Study for Depression questionnaire was administered for assessing the depressive symptoms among general pub…	3	2020-12-16	99	0	FALSE	PMH29 To Assess the Psychological IMPACT of COVID-19 Lockdown Among Healthy Individuals in India Objectives: To assess the psychological impact of COVID-19 lockdown among healthy individuals in India. <ovid:br/>Method(s): A self-assessed cross-sectional web-based study was conducted between 3<ovid:sup>rd</ovid:sup> April and 4<ovid:sup>th</ovid:sup> May 2020. Centre for Epidemiological Study for …
108417	Kochuparambil	PIN102 IMPACT of National Lockdown on Gaming Behavior and Internet Usage of College Students: An Insight from India	Kochuparambil, J.; Nidha, A.	PIN102 IMPACT of National Lockdown on Gaming Behavior and Internet Usage of College Students: An Insight from India	Value in Health	1098-3015	23	Supplement 2	S561	2020	December	2020-12-01	2020-12-14	NA	2010301167	10.1016/j.jval.2020.08.943	NA	https://doi.org/10.1016/j.jval.2020.08.943	Objectives: The uncertainty created by the national lockdown due to COVID-19 has created a stress among the vulnerable college going young students across the world. The study aimed to assess the changing trends in gaming behavior and internet usage among the college students during the lockdown period. <ovid:br/>Method(s): An online cross sectional study was conducting by disseminating a google …	3	2020-12-16	99	0	FALSE	PIN102 IMPACT of National Lockdown on Gaming Behavior and Internet Usage of College Students: An Insight from India Objectives: The uncertainty created by the national lockdown due to COVID-19 has created a stress among the vulnerable college going young students across the world. The study aimed to assess the changing trends in gaming behavior and internet usage among the college students during…
108406	Kochuparambil	PIN70 Knowledge Towards Universal Safety Precautions Among Healthcare Population in India during Initial Phase of COVID-19: A Web Based Survey	Kochuparambil, J.; Issac, A.; George, S.; Panicker, N.K.	PIN70 Knowledge Towards Universal Safety Precautions Among Healthcare Population in India during Initial Phase of COVID-19: A Web Based Survey	Value in Health	1098-3015	23	Supplement 2	S557	2020	December	2020-12-01	2020-12-14	NA	2010301291	10.1016/j.jval.2020.08.911	NA	https://doi.org/10.1016/j.jval.2020.08.911	Objectives: The first case of COVID-19 in India surfaced in the state of Kerala on January 31 2020. Hence, an early exploration of knowledge and perceptions of medical students and professionals, regarding transmission and universal safety precautions during the early phase of the disease is aimed in the study. <ovid:br/>Method(s): A web-based, online cross-sectional survey was conducted among th…	3	2020-12-16	99	0	FALSE	PIN70 Knowledge Towards Universal Safety Precautions Among Healthcare Population in India during Initial Phase of COVID-19: A Web Based Survey Objectives: The first case of COVID-19 in India surfaced in the state of Kerala on January 31 2020. Hence, an early exploration of knowledge and perceptions of medical students and professionals, regarding transmission and universal safety precautions duri…
108405	Benner	PIN153 Lessons Learned from Economic Models of Influenza Vaccines and Applications to SARS-CoV-2	Benner, J.; Adair, N.; Friedman, M.; Menzin, J.; Sussman, M.	PIN153 Lessons Learned from Economic Models of Influenza Vaccines and Applications to SARS-CoV-2	Value in Health	1098-3015	23	Supplement 2	S569	2020	December	2020-12-01	2020-12-14	NA	2010301326	10.1016/j.jval.2020.08.994	NA	https://doi.org/10.1016/j.jval.2020.08.994	Objectives: The SARS-CoV-2 pandemic has had unprecedented clinical and economic effects worldwide, with global efforts to develop a protective vaccine. Mass vaccination strategies have been employed to reduce seasonal influenza outbreaks. We identified published economic models assessing influenza vaccination strategies to determine which key economic modeling components could be useful for futur…	3	2020-12-16	99	0	FALSE	PIN153 Lessons Learned from Economic Models of Influenza Vaccines and Applications to SARS-CoV-2 Objectives: The SARS-CoV-2 pandemic has had unprecedented clinical and economic effects worldwide, with global efforts to develop a protective vaccine. Mass vaccination strategies have been employed to reduce seasonal influenza outbreaks. We identified published economic models assessing influenza vac…
108403	Shah	PIN115 Understanding Sars-COV-2 Mortality: IMPACT of Population and Mobility Metrics	Shah, S.; Ray, B.; Holy, C.; Sakthivel, M.; Elangovanraaj, N.; Krishnan, D.; Gupta, S.; Trivedi, P.; Devulapally, M.; Mohapatra, A.; Coplan, P.	PIN115 Understanding Sars-COV-2 Mortality: IMPACT of Population and Mobility Metrics	Value in Health	1098-3015	23	Supplement 2	S562-S563	2020	December	2020-12-01	2020-12-14	NA	2010301334	10.1016/j.jval.2020.08.956	NA	https://doi.org/10.1016/j.jval.2020.08.956	Objectives: Published mortality rates from SARS-CoV-2 infections have varied significantly due to differences in testing and disease tracking rates across countries. The impact of population density, family size, mobility and government actions on mortality due to SARS-CoV-2 infections is not well understood. <ovid:br/>Method(s): This is a retrospective data analysis using the Worldwide WHO situa…	3	2020-12-16	99	0	FALSE	PIN115 Understanding Sars-COV-2 Mortality: IMPACT of Population and Mobility Metrics Objectives: Published mortality rates from SARS-CoV-2 infections have varied significantly due to differences in testing and disease tracking rates across countries. The impact of population density, family size, mobility and government actions on mortality due to SARS-CoV-2 infections is not well understood. <ov…
108258	Payandeh	The immunology of SARS-CoV-2 infection, the potential antibody based treatments and vaccination strategies.	Payandeh, Z; Mohammad Khani, N; Nabbi, M; Khalili, S; Rajabibazl, M; Houjaghani, Z; Dadkhah, M	The immunology of SARS-CoV-2 infection, the potential antibody based treatments and vaccination strategies.	Expert Rev Anti Infect Ther	1744-8336				2020	Dec		2020-12-14	33307883	NA	10.1080/14787210.2020.1863144	NA	https://www.ncbi.nlm.nih.gov/pubmed/33307883	Severe acute respiratory syndrome coronavirus 2 (SARS-CoV-2) as a potentially fatal agent for a new emerging viral disease (COVID-19) is of great global public health emergency. Herein, we represented potential antibody based treatments especially monoclonal antibodies (mAbs) that may exert a potential role in treatment as well as developing vaccination strategies against COVID-19. We used PubMed…	4	2020-12-16	99	0	FALSE	The immunology of SARS-CoV-2 infection, the potential antibody based treatments and vaccination strategies. Severe acute respiratory syndrome coronavirus 2 (SARS-CoV-2) as a potentially fatal agent for a new emerging viral disease (COVID-19) is of great global public health emergency. Herein, we represented potential antibody based treatments especially monoclonal antibodies (mAbs) that may exert…
108164	Pennanen-Iire	Sexual Health Implications of COVID-19 Pandemic.	Pennanen-Iire, C; Prereira-LourenÃ§o, M; Padoa, A; Ribeirinho, A; Samico, A; Gressler, M; Jatoi, NA; Mehrad, M; Girard, A	Sexual Health Implications of COVID-19 Pandemic.	Sex Med Rev	2050-0521				2020	Nov		2020-12-14	33309005	NA	10.1016/j.sxmr.2020.10.004	NA	https://www.ncbi.nlm.nih.gov/pubmed/33309005	A novel coronavirus (COVID-19) reached pandemic levels by March 11th, 2020, with a destructive impact across socioeconomic domains and all facets of global health, but little is known of its impact on sexual health. To review current knowledge on sexual health-related containment measures during pandemics, specifically COVID-19, and focus on 2 main areas: intimacy and relational dynamics and clin…	4	2020-12-16	99	0	FALSE	Sexual Health Implications of COVID-19 Pandemic. A novel coronavirus (COVID-19) reached pandemic levels by March 11th, 2020, with a destructive impact across socioeconomic domains and all facets of global health, but little is known of its impact on sexual health. To review current knowledge on sexual health-related containment measures during pandemics, specifically COVID-19, and focus on 2 main…
108085	Fayaz Farkhad	Insights on the implications of COVID-19 mitigation measures for mental health.	Fayaz Farkhad, B; AlbarracÃ­n, D	Insights on the implications of COVID-19 mitigation measures for mental health.	Econ Hum Biol	1873-6130	40		100963	2020	Dec		2020-12-14	33310136	NA	10.1016/j.ehb.2020.100963	NA	https://www.ncbi.nlm.nih.gov/pubmed/33310136	Given the unprecedented level and duration of mitigation policies during the 2020 COVID-19 pandemic, it is not surprising that the public and the media have raised important questions about the potential for negative mental health consequences of the measures. To answer them, natural variability in policy implementation across US states and over time was analyzed to determine if mitigation polici…	4	2020-12-16	99	0	FALSE	Insights on the implications of COVID-19 mitigation measures for mental health. Given the unprecedented level and duration of mitigation policies during the 2020 COVID-19 pandemic, it is not surprising that the public and the media have raised important questions about the potential for negative mental health consequences of the measures. To answer them, natural variability in policy implementati…
108077	Agarwal	Are health care workers following preventive practices in the COVID-19 pandemic properly? - A cross-sectional survey from India.	Agarwal, A; Ranjan, P; Saraswat, A; Kasi, K; Bharadiya, V; Vikram, N; Singh, A; Upadhyay, AD; Baitha, U; Klanidhi, KB; Chakrawarty, A	Are health care workers following preventive practices in the COVID-19 pandemic properly? - A cross-sectional survey from India.	Diabetes Metab Syndr	1878-0334	15	1	69-75	2020	Dec		2020-12-14	33310264	NA	10.1016/j.dsx.2020.12.016	NA	https://www.ncbi.nlm.nih.gov/pubmed/33310264	Health care workers (HCWs) are at increased risk of getting infected with Coronavirus disease 2019 (COVID-19) and suboptimal preventive practices have been identified as an important risk factor in this regard. This study was done to evaluate the preventive practices being followed by health care workers and identify reasons for suboptimal compliance. A cross-sectional survey was done in HCWs bel…	4	2020-12-16	99	0	FALSE	Are health care workers following preventive practices in the COVID-19 pandemic properly? - A cross-sectional survey from India. Health care workers (HCWs) are at increased risk of getting infected with Coronavirus disease 2019 (COVID-19) and suboptimal preventive practices have been identified as an important risk factor in this regard. This study was done to evaluate the preventive practices be…
107887	Cuschieri	Malta's only acute public hospital service during COVID-19: a diary of events from the first wave to transition phase.	Cuschieri, S; Falzon, C; Janulova, L; Aguis, S; Busuttil, W; Psaila, N; Farrugia, K; Debono, J; Grech, V	Malta's only acute public hospital service during COVID-19: a diary of events from the first wave to transition phase.	Int J Qual Health Care	1464-3677				2020	Nov		2020-12-14	33313859	NA	10.1093/intqhc/mzaa138	NA	https://www.ncbi.nlm.nih.gov/pubmed/33313859	COVID-19 has challenged healthcare systems worldwide. Some countries collapsed under surge conditions, while others (such as Malta) showed resilience. Public health measures in Malta quickly reined in COVID-19 spread. This review summarizes pandemic preparedness measures in Malta and the impact on routine services. A literature search was conducted using Google, Google Scholar and PubMed and by r…	4	2020-12-16	99	0	FALSE	Malta's only acute public hospital service during COVID-19: a diary of events from the first wave to transition phase. COVID-19 has challenged healthcare systems worldwide. Some countries collapsed under surge conditions, while others (such as Malta) showed resilience. Public health measures in Malta quickly reined in COVID-19 spread. This review summarizes pandemic preparedness measures in Malta…
108957	Vaijayanthimala	Perception of students towards anatomy internal assessment in competency based undergraduate curriculum	Vaijayanthimala, P.; Leonoline Ebenezer, J.; Mahima Sophia, M.; Sasirekha, M.; Kamalakannan, S.	Perception of students towards anatomy internal assessment in competency based undergraduate curriculum	Indian Journal of Public Health Research and Development	0976-0245	11	12	95-98	2020	December	2020-12-01	2020-12-13	NA	2005564356	10.37506/ijphrd.v11i12.13222	NA	https://doi.org/10.37506/ijphrd.v11i12.13222	Introduction: Many changes have taken place in the field of education to improve the standards of professional course. A new competency based UG curriculum developed from2020 in response to improve knowledge & skills in medical students. Assessment is the essentialkey to judge the students knowledge. Students feedback about new curriculum is a useful tool to identify strength and weakness of the …	3	2020-12-16	99	0	FALSE	Perception of students towards anatomy internal assessment in competency based undergraduate curriculum Introduction: Many changes have taken place in the field of education to improve the standards of professional course. A new competency based UG curriculum developed from2020 in response to improve knowledge & skills in medical students. Assessment is the essentialkey to judge the students know…
108954	Mafruchati	Curcumin vs chloroquine in coronavirus global pandemic: Trend analysis study in google	Mafruchati, M.	Curcumin vs chloroquine in coronavirus global pandemic: Trend analysis study in google	Indian Journal of Forensic Medicine and Toxicology	0973-9122	14	4	3027-3032	2020	OctoberDecember	October-December 2020	2020-12-13	NA	2005564555		NA	NA	COVID-19 is an infectious disease caused by the newly discovered corona virus. Curcumin and Chloroquine are one of the medications to combat against the pandemic. This paper has objective to analyze the trends inside the use of Chloroquine and Curcumin as medical treatment against corona in global big data. This study uses quantitative method of data mining design in collecting the data. This stu…	3	2020-12-16	99	0	FALSE	Curcumin vs chloroquine in coronavirus global pandemic: Trend analysis study in google COVID-19 is an infectious disease caused by the newly discovered corona virus. Curcumin and Chloroquine are one of the medications to combat against the pandemic. This paper has objective to analyze the trends inside the use of Chloroquine and Curcumin as medical treatment against corona in global big data. Thi…
108837	Padilla-Machaca	MD	Padilla-Machaca, P.M.; Cardenas, B.; Cerron, C.; Escajadillo, N.; Bacilio, W.; Mantilla, O.; Rivera, J.; Solar, A.; Rondon, C.; Chaman, J.	MD	Hepatology	1527-3350	72	1 SUPPL	291A-292A	2020	November	2020-11-01	2020-12-13	NA	633628001	10.1002/hep.31579	NA	https://doi.org/10.1002/hep.31579	Peru is one of the most affected countries in the COVID-19 Pandemic, occupying 5th place in the world and third Latin America ranks with 337,724 cases and 12,229 deaths, and severely affecting patient care, increasing morbidity and mortality In this context, liver transplant (LTx) patients are a population at high risk for developing severe COVID-19 The objective of this report is to show the cli…	3	2020-12-16	99	0	FALSE	MD Peru is one of the most affected countries in the COVID-19 Pandemic, occupying 5th place in the world and third Latin America ranks with 337,724 cases and 12,229 deaths, and severely affecting patient care, increasing morbidity and mortality In this context, liver transplant (LTx) patients are a population at high risk for developing severe COVID-19 The objective of this report is to show the …
108718	Lattaro	IMPACTO DA PANDEMIA DO COVID-19 NO MANEJO DE DOENCAS LINFOPROLIFERATIVAS	Lattaro, M.C.F.; Campos, V.F.; Aguiar, T.S.; Carvalho, C.J.B.; Gomes, V.F.; Schaffel, R.	IMPACTO DA PANDEMIA DO COVID-19 NO MANEJO DE DOENCAS LINFOPROLIFERATIVAS	Hematology, Transfusion and Cell Therapy	2531-1379	42	Supplement 2	538	2020	November	2020-11-01	2020-12-13	NA	2008436002	10.1016/j.htct.2020.10.908	NA	https://doi.org/10.1016/j.htct.2020.10.908	Objetivo: Avaliar o perfil de atendimento dos pacientes com doencas linfoproliferativas durante a pandemia de SARS-CoV-2 bem como compara-las com o documento 'SUGESTOES DE MANEJO DE DOENCAS LINFOPROLIFERATIVAS DURANTE A PANDEMIA DO COVID-19' disponivel em. Metodo: Os dados foram coletados atraves de questionario online (Formularios Google) contendo 15 perguntas aplicadas durante o periodo de junh…	3	2020-12-16	99	0	FALSE	IMPACTO DA PANDEMIA DO COVID-19 NO MANEJO DE DOENCAS LINFOPROLIFERATIVAS Objetivo: Avaliar o perfil de atendimento dos pacientes com doencas linfoproliferativas durante a pandemia de SARS-CoV-2 bem como compara-las com o documento 'SUGESTOES DE MANEJO DE DOENCAS LINFOPROLIFERATIVAS DURANTE A PANDEMIA DO COVID-19' disponivel em. Metodo: Os dados foram coletados atraves de questionario online (Form…
108717	Silva	IMPACTO DA PANDEMIA DA COVID-19 NA DOACAO DE SANGUE POR ESTUDANTES DE MEDICINA DA UNIVERSIDADE FEDERAL DO RIO DE JANEIRO - CAMPUS CIDADE UNIVERSITARIA	Silva, J.O.; Domingues, L.L.S.P.; Oliveira, F.D.R.P.; Figorelle, L.G.; Rodrigues, L.B.; Maiolino, M.G.; Maiolino, A.; Gaui, M.F.D.	IMPACTO DA PANDEMIA DA COVID-19 NA DOACAO DE SANGUE POR ESTUDANTES DE MEDICINA DA UNIVERSIDADE FEDERAL DO RIO DE JANEIRO - CAMPUS CIDADE UNIVERSITARIA	Hematology, Transfusion and Cell Therapy	2531-1379	42	Supplement 2	483-484	2020	November	2020-11-01	2020-12-13	NA	2008436007	10.1016/j.htct.2020.10.815	NA	https://doi.org/10.1016/j.htct.2020.10.815	A pandemia da COVID-19 com origem em Wuhan na China levou a medidas de isolamento social e despertou medo de contagio pelo virus. Esses fatores contribuiram para afastar doadores dos hemocentros, reduzindo significativamente estoques de sangue e hemocomponentes no Brasil e em outros paises. Portanto, este trabalho tem por objetivo avaliar a influencia da pandemia na doacao de sangue por estudante…	3	2020-12-16	99	0	FALSE	IMPACTO DA PANDEMIA DA COVID-19 NA DOACAO DE SANGUE POR ESTUDANTES DE MEDICINA DA UNIVERSIDADE FEDERAL DO RIO DE JANEIRO - CAMPUS CIDADE UNIVERSITARIA A pandemia da COVID-19 com origem em Wuhan na China levou a medidas de isolamento social e despertou medo de contagio pelo virus. Esses fatores contribuiram para afastar doadores dos hemocentros, reduzindo significativamente estoques de sangue e he…
108716	Sola	GRUPO TERAPEUTICO ONLINE COM PACIENTES COM HIPERCOAGULABILIDADE: TECNOLOGIAS INOVADORAS DE CUIDADO EM TEMPOS DE PANDEMIA	Sola, P.P.B.; Santos, J.H.C.D.; Cardoso, E.A.O.; Firmino, D.P.D.; Oliveira, L.C.O.; Morais, A.L.; Santos, L.L.D.; Santos, M.A.D.	GRUPO TERAPEUTICO ONLINE COM PACIENTES COM HIPERCOAGULABILIDADE: TECNOLOGIAS INOVADORAS DE CUIDADO EM TEMPOS DE PANDEMIA	Hematology, Transfusion and Cell Therapy	2531-1379	42	Supplement 2	470-471	2020	November	2020-11-01	2020-12-13	NA	2008436009	10.1016/j.htct.2020.10.794	NA	https://doi.org/10.1016/j.htct.2020.10.794	Introducao e objetivos: Com a suspensao de diversos programas e servicos de saude em decorrencia da pandemia de COVID-19, pacientes com doencas cronicas tem enfrentado limitacoes na continuidade dos atendimentos. Um grupo online foi proposto para pacientes em acompanhamento no Ambulatorio de Homeostasia, com foco nos pacientes da Fundacao Hemocentro de Ribeirao Preto com diagnostico de hipercoagu…	3	2020-12-16	99	0	FALSE	GRUPO TERAPEUTICO ONLINE COM PACIENTES COM HIPERCOAGULABILIDADE: TECNOLOGIAS INOVADORAS DE CUIDADO EM TEMPOS DE PANDEMIA Introducao e objetivos: Com a suspensao de diversos programas e servicos de saude em decorrencia da pandemia de COVID-19, pacientes com doencas cronicas tem enfrentado limitacoes na continuidade dos atendimentos. Um grupo online foi proposto para pacientes em acompanhamento no …
108711	Nascimento	DA FUNDACAO DA LIGA ACADEMICA A ATUACAO DURANTE A PANDEMIA DO COVID-19: UM RELATO DE EXPERIENCIA	Nascimento, T.P.F.D.; Bruno-Riscarolli, E.; Rito, B.V.A.; Moraes, G.L.V.; Costa, G.L.A.; Almeida, L.P.L.; Dantas, L.M.; Hickmann, M.F.G.; Ferreira, M.N.; Valviesse, V.R.G.A.	DA FUNDACAO DA LIGA ACADEMICA A ATUACAO DURANTE A PANDEMIA DO COVID-19: UM RELATO DE EXPERIENCIA	Hematology, Transfusion and Cell Therapy	2531-1379	42	Supplement 2	479	2020	November	2020-11-01	2020-12-13	NA	2008436033	10.1016/j.htct.2020.10.808	NA	https://doi.org/10.1016/j.htct.2020.10.808	Objetivos: Relatar a experiencia dos membros da Liga Academica de Hematologia, Hemoterapia e Terapia Celular (Hemoliga), da Escola de Medicina e Cirurgia do Rio de Janeiro (EMC), vinculada a Universidade Federal do Estado do Rio de Janeiro (UNIRIO), desde sua fundacao, em dezembro de 2019, ate sua atuacao durante o periodo de isolamento social. Material e metodos: Foram organizados encontros sema…	3	2020-12-16	99	0	FALSE	DA FUNDACAO DA LIGA ACADEMICA A ATUACAO DURANTE A PANDEMIA DO COVID-19: UM RELATO DE EXPERIENCIA Objetivos: Relatar a experiencia dos membros da Liga Academica de Hematologia, Hemoterapia e Terapia Celular (Hemoliga), da Escola de Medicina e Cirurgia do Rio de Janeiro (EMC), vinculada a Universidade Federal do Estado do Rio de Janeiro (UNIRIO), desde sua fundacao, em dezembro de 2019, ate sua atu…
108696	Figorelle	PERCEPCAO DOS HEMATOLOGISTAS BRASILEIROS SOBRE O LINFOMA DO MANTO: FATORES PROGNOSTICOS, TRATAMENTO E IMPACTO DA PANDEMIA DE COVID-19	Figorelle, L.G.; Oliveira, F.D.R.P.; Schaffel, R.; Santos, V.V.	PERCEPCAO DOS HEMATOLOGISTAS BRASILEIROS SOBRE O LINFOMA DO MANTO: FATORES PROGNOSTICOS, TRATAMENTO E IMPACTO DA PANDEMIA DE COVID-19	Hematology, Transfusion and Cell Therapy	2531-1379	42	Supplement 2	237-238	2020	November	2020-11-01	2020-12-13	NA	2008436169	10.1016/j.htct.2020.10.398	NA	https://doi.org/10.1016/j.htct.2020.10.398	O linfoma da celula do manto (LCM) e um linfoma nao-Hodgkin raro e agressivo, com sobrevida media de cerca de 5 anos. Nao existe uma recomendacao terapeutica universalmente aceita. No Brasil, carecemos de pesquisa em LCM. Com o objetivo de esclarecer o panorama do tratamento dessa doenca no Brasil, elaboramos um questionario para avaliar a tomada de decisao dos hematologistas e o acesso a medicac…	3	2020-12-16	99	0	FALSE	PERCEPCAO DOS HEMATOLOGISTAS BRASILEIROS SOBRE O LINFOMA DO MANTO: FATORES PROGNOSTICOS, TRATAMENTO E IMPACTO DA PANDEMIA DE COVID-19 O linfoma da celula do manto (LCM) e um linfoma nao-Hodgkin raro e agressivo, com sobrevida media de cerca de 5 anos. Nao existe uma recomendacao terapeutica universalmente aceita. No Brasil, carecemos de pesquisa em LCM. Com o objetivo de esclarecer o panorama do …
108664	Anegawa	SERA QUE POSSO DOAR SANGUE? RELATO DE EXPERIENCIA DA INTRODUCAO DO CHECKLIST DO DOADOR NO HEMOCENTRO REGIONAL DE LONDRINA-PR	Anegawa, T.H.; Arruda, A.G.; Veronez, A.C.; Diehl, L.A.; Trigo, F.C.	SERA QUE POSSO DOAR SANGUE? RELATO DE EXPERIENCIA DA INTRODUCAO DO CHECKLIST DO DOADOR NO HEMOCENTRO REGIONAL DE LONDRINA-PR	Hematology, Transfusion and Cell Therapy	2531-1379	42	Supplement 2	363	2020	November	2020-11-01	2020-12-13	NA	2008436384	10.1016/j.htct.2020.10.610	NA	https://doi.org/10.1016/j.htct.2020.10.610	Objetivos: Relatar a experiencia com a introducao de um instrumento simples e acessivel a comunidade de doadores, contendo os principais criterios de inaptidao clinica, chamado checklist do doador. Materiais e Metodos: O checklist foi criado pela equipe de triagem clinica do Hemocentro Regional de Londrina em questionario Google Forms e disponibilizado aos candidatos a doadores por meio de QRCode…	3	2020-12-16	99	0	FALSE	SERA QUE POSSO DOAR SANGUE? RELATO DE EXPERIENCIA DA INTRODUCAO DO CHECKLIST DO DOADOR NO HEMOCENTRO REGIONAL DE LONDRINA-PR Objetivos: Relatar a experiencia com a introducao de um instrumento simples e acessivel a comunidade de doadores, contendo os principais criterios de inaptidao clinica, chamado checklist do doador. Materiais e Metodos: O checklist foi criado pela equipe de triagem clinica d…
108644	Pimenta	DESAFIOS DA DOACAO DE SANGUE DURANTE A PANDEMIA NO BRASIL	Pimenta, I.S.; Souza, T.F.	DESAFIOS DA DOACAO DE SANGUE DURANTE A PANDEMIA NO BRASIL	Hematology, Transfusion and Cell Therapy	2531-1379	42	Supplement 2	529	2020	November	2020-11-01	2020-12-13	NA	2008436549	10.1016/j.htct.2020.10.893	NA	https://doi.org/10.1016/j.htct.2020.10.893	Objetivos: O artigo tem como objetivo destacar os desafios perante ao processo de doacao de sangue durante a pandemia e, sobretudo, analisar as consequencias para a saude publica. Materiais e metodos: O presente trabalho trata-se de uma revisao de literatura acerca dos desafios no processo de transfusao de sangue em relacao ao COVID-19. Foram utilizadas as bases de dados eletronicas Google Academ…	3	2020-12-16	99	0	FALSE	DESAFIOS DA DOACAO DE SANGUE DURANTE A PANDEMIA NO BRASIL Objetivos: O artigo tem como objetivo destacar os desafios perante ao processo de doacao de sangue durante a pandemia e, sobretudo, analisar as consequencias para a saude publica. Materiais e metodos: O presente trabalho trata-se de uma revisao de literatura acerca dos desafios no processo de transfusao de sangue em relacao ao COVID-19. Fo…
108631	Souza	TRANSFUSAO DE SANGUE E A PANDEMIA	Souza, T.F.; Pimenta, I.S.	TRANSFUSAO DE SANGUE E A PANDEMIA	Hematology, Transfusion and Cell Therapy	2531-1379	42	Supplement 2	560-561	2020	November	2020-11-01	2020-12-13	NA	2008436616	10.1016/j.htct.2020.10.947	NA	https://doi.org/10.1016/j.htct.2020.10.947	Objetivos: O artigo tem como objetivo reunir os principais pontos que devem ser considerados sobre o cuidado na transfusao sanguinea durante a pandemia e, sobretudo, analisar o possivel risco de transmissao da doenca. Materiais e metodos: O presente trabalho trata-se de uma revisao de literatura acerca dos desafios no processo de transfusao de sangue em relacao ao COVID-19 e seus riscos. Foram ut…	3	2020-12-16	99	0	FALSE	TRANSFUSAO DE SANGUE E A PANDEMIA Objetivos: O artigo tem como objetivo reunir os principais pontos que devem ser considerados sobre o cuidado na transfusao sanguinea durante a pandemia e, sobretudo, analisar o possivel risco de transmissao da doenca. Materiais e metodos: O presente trabalho trata-se de uma revisao de literatura acerca dos desafios no processo de transfusao de sangue em relacao a…
108628	Puton	USO DO ATIVADOR DE PLASMINOGENIO TECIDUAL NO TRATAMENTO DA SINDROME DO DESCONFORTO RESPIRATORIO AGUDO NA COVID-19: REVISAO SISTEMATICA	Puton, C.; Martins, C.A.; Macedo, P.P.R.; Alcantara, R.Q.; Fernandes, J.F.; Carneiro, J.F.; Castro, M.S.; Katopodis, P.P.; Leao-Cordeiro, J.A.B.; Silva, A.M.T.C.	USO DO ATIVADOR DE PLASMINOGENIO TECIDUAL NO TRATAMENTO DA SINDROME DO DESCONFORTO RESPIRATORIO AGUDO NA COVID-19: REVISAO SISTEMATICA	Hematology, Transfusion and Cell Therapy	2531-1379	42	Supplement 2	565-566	2020	November	2020-11-01	2020-12-13	NA	2008436647	10.1016/j.htct.2020.10.956	NA	https://doi.org/10.1016/j.htct.2020.10.956	Objetivo: Analisar os beneficios do ativador de plasminogenio tecidual (tPA), como tratamento para insuficiencia respiratoria, em pacientes COVID-19 positivos. Material e metodos: Trata-se de revisao sistematica da literatura, composta por artigos cientificos pesquisados nas bases de dados do Google Academico (n = 8) e PubMed (n = 32), publicados no ano de 2020, no idioma ingles, por meio dos des…	3	2020-12-16	99	0	FALSE	USO DO ATIVADOR DE PLASMINOGENIO TECIDUAL NO TRATAMENTO DA SINDROME DO DESCONFORTO RESPIRATORIO AGUDO NA COVID-19: REVISAO SISTEMATICA Objetivo: Analisar os beneficios do ativador de plasminogenio tecidual (tPA), como tratamento para insuficiencia respiratoria, em pacientes COVID-19 positivos. Material e metodos: Trata-se de revisao sistematica da literatura, composta por artigos cientificos pesq…
108609	Albuquerque	LIGA ACADEMICA DE HEMATOLOGIA NO CURSO DE MEDICINA: UM RELATO DE EXPERIENCIA DAS ACOES EM ENSINO A DIST NCIA (EAD) EM TEMPOS DA PANDEMIA DO COVID-19	Albuquerque, L.G.; Lima, E.R.; Gurgel, E.R.M.; Lima, G.B.; Alencar, D.Z.F.; Barros, L.S.; Bezerra, V.F.; Arruda, F.M.; Mesquita, I.S.A.; Santos, F.W.R.D.	LIGA ACADEMICA DE HEMATOLOGIA NO CURSO DE MEDICINA: UM RELATO DE EXPERIENCIA DAS ACOES EM ENSINO A DIST NCIA (EAD) EM TEMPOS DA PANDEMIA DO COVID-19	Hematology, Transfusion and Cell Therapy	2531-1379	42	Supplement 2	489	2020	November	2020-11-01	2020-12-13	NA	2008437160	10.1016/j.htct.2020.10.824	NA	https://doi.org/10.1016/j.htct.2020.10.824	Objetivos: Descrever a experiencia de academicos de medicina que compoem a Liga Academica do Sangue (LISAN) da Universidade de Fortaleza, apos a realizacao de eventos extracurriculares em formato EAD abertos ao publico e academicos da saude. Material e metodos: Um dos pilares da liga e pautado nas atividades de extensao, onde geralmente sao realizadas acoes presenciais com enfoque de propagar for…	3	2020-12-16	99	0	FALSE	LIGA ACADEMICA DE HEMATOLOGIA NO CURSO DE MEDICINA: UM RELATO DE EXPERIENCIA DAS ACOES EM ENSINO A DIST NCIA (EAD) EM TEMPOS DA PANDEMIA DO COVID-19 Objetivos: Descrever a experiencia de academicos de medicina que compoem a Liga Academica do Sangue (LISAN) da Universidade de Fortaleza, apos a realizacao de eventos extracurriculares em formato EAD abertos ao publico e academicos da saude. Material…
108550	Shah	IN3 Impact of Government Measures on COVID-19 Incidence of Reported New Cases: An Analysis of 9 Countries	Shah, S.; Ray, B.; Holy, C.; Sakthivel, M.; Elangovanraaj, N.; Krishnan, D.; Gupta, S.; Trivedi, P.; Devulapally, M.; Mohapatra, A.; Coplan, P.	IN3 Impact of Government Measures on COVID-19 Incidence of Reported New Cases: An Analysis of 9 Countries	Value in Health	1098-3015	23	Supplement 2	S403	2020	December	2020-12-01	2020-12-13	NA	2010300508	10.1016/j.jval.2020.08.038	NA	https://doi.org/10.1016/j.jval.2020.08.038	Objectives: Many governments have adopted strict social distancing and stay-at-home orders to slow the spread of the Coronavirus-19 (COVID-19) in early 2020. The resulting growth in new infection cases has varied between geographies. This study was designed to measure the association between government action, mobility responses and new daily reported infection cases. <ovid:br/>Method(s): This is…	3	2020-12-16	99	0	FALSE	IN3 Impact of Government Measures on COVID-19 Incidence of Reported New Cases: An Analysis of 9 Countries Objectives: Many governments have adopted strict social distancing and stay-at-home orders to slow the spread of the Coronavirus-19 (COVID-19) in early 2020. The resulting growth in new infection cases has varied between geographies. This study was designed to measure the association between …
108548	Jameleddine	PIN3 Chloroquine and Hydroxychloroquine in COVID-19 with or without Azithromycin: A Systematic Review of in Vitro and Clinical Studies	Jameleddine, M.; Harzallah, N.; Grati, H.; Jebali, M.C.; Hamouda, C.	PIN3 Chloroquine and Hydroxychloroquine in COVID-19 with or without Azithromycin: A Systematic Review of in Vitro and Clinical Studies	Value in Health	1098-3015	23	Supplement 2	S545	2020	December	2020-12-01	2020-12-13	NA	2010300726	10.1016/j.jval.2020.08.844	NA	https://doi.org/10.1016/j.jval.2020.08.844	Objectives: Coronavirus disease 2019 (COVID-19) is an international public health emergency and there is a critical need to identify effective drugs. This document is a systematic review of published clinical experiences and in vitro studies using chloroquine (CQ) or hydroxychloroquine (HCQ) with or without Azithromycin for COVID-19 treatment. <ovid:br/>Method(s): A systematic literature review w…	3	2020-12-16	99	0	FALSE	PIN3 Chloroquine and Hydroxychloroquine in COVID-19 with or without Azithromycin: A Systematic Review of in Vitro and Clinical Studies Objectives: Coronavirus disease 2019 (COVID-19) is an international public health emergency and there is a critical need to identify effective drugs. This document is a systematic review of published clinical experiences and in vitro studies using chloroquine (CQ)…
108539	Shah	CO3 Effectiveness of Government Measures to Reduce COVID-19 Mortality across 5 Different Countries	Shah, S.; Ray, B.; Holy, C.; Sakthivel, M.; Elangovanraaj, N.; Krishnan, D.; Gupta, S.; Trivedi, P.; Devulapally, M.; Mohapatra, A.; Coplan, P.	CO3 Effectiveness of Government Measures to Reduce COVID-19 Mortality across 5 Different Countries	Value in Health	1098-3015	23	Supplement 2	S400-S401	2020	December	2020-12-01	2020-12-13	NA	2010301386	10.1016/j.jval.2020.08.018	NA	https://doi.org/10.1016/j.jval.2020.08.018	Objectives: As COVID-19 cases increased in early 2020, most governments imposed social distancing and mobility restrictions. This study was designed to determine associations between government actions and new cases of fatalities, and the differences between the effectiveness of these actions across five different countries. <ovid:br/>Method(s): The World Health Organization daily situation repor…	3	2020-12-16	99	0	FALSE	CO3 Effectiveness of Government Measures to Reduce COVID-19 Mortality across 5 Different Countries Objectives: As COVID-19 cases increased in early 2020, most governments imposed social distancing and mobility restrictions. This study was designed to determine associations between government actions and new cases of fatalities, and the differences between the effectiveness of these actions across…
107165	Alsalamah	Challenges encountered by emergency medicine physicians in the era of COVID-19: Future perspectives and recommendations	Alsalamah, M.	Challenges encountered by emergency medicine physicians in the era of COVID-19: Future perspectives and recommendations	International Journal of Research in Pharmaceutical Sciences	0975-7538	11	Special Issue 1	1313-1318	2020	Mar	2020-03-07	2020-12-13	NA	2005571048	10.26452/ijrps.v11iSPL1.3627	NA	https://doi.org/10.26452/ijrps.v11iSPL1.3627	The currently ongoing COVID-19 pandemic has undoubtedly affected the health care system in a significant manner, having a particularly major impact on emergency medicine. This study aimed to review the challenges faced by the emergency medicine department during COVID-19. Additionally, it provides an overview of future perspectives as well as recommendations to effectively and innovatively addres…	3	2020-12-15	99	0	FALSE	Challenges encountered by emergency medicine physicians in the era of COVID-19: Future perspectives and recommendations The currently ongoing COVID-19 pandemic has undoubtedly affected the health care system in a significant manner, having a particularly major impact on emergency medicine. This study aimed to review the challenges faced by the emergency medicine department during COVID-19. Additi…
107156	Bhatero	Indian lifestyle with ayurveda perspective during COVID-19 pandemic	Bhatero, D.; Sawarkar, P.; Sawarkar, G.	Indian lifestyle with ayurveda perspective during COVID-19 pandemic	International Journal of Research in Pharmaceutical Sciences	0975-7538	11	Special Issue 1	1396-1399	2020	Mar	2020-03-07	2020-12-13	NA	2005571057	10.26452/ijrps.v11iSPL1.3668	NA	https://doi.org/10.26452/ijrps.v11iSPL1.3668	Covid-19 is an infectious disease caused by novel Coronavirus. The overall prevalence rate of Covid-19 in Worldwide (9.94M)& it is (529 K) & (153 K) in India and Maharashtra. This situation can be considered under Janapadod-hwansaVyadhi in Ayurveda. The primary purpose of Ayurveda is the prevention of the disease in healthy individuals and eradication of disease, which are curable. Immunity comes…	3	2020-12-15	99	0	FALSE	Indian lifestyle with ayurveda perspective during COVID-19 pandemic Covid-19 is an infectious disease caused by novel Coronavirus. The overall prevalence rate of Covid-19 in Worldwide (9.94M)& it is (529 K) & (153 K) in India and Maharashtra. This situation can be considered under Janapadod-hwansaVyadhi in Ayurveda. The primary purpose of Ayurveda is the prevention of the disease in healthy indiv…
107144	Pavithra	Assessment of dry eye symptoms and quality of sleep in engineering students during the COVID-19 pandemic	Pavithra, S.; Dheepak Sundar, M.	Assessment of dry eye symptoms and quality of sleep in engineering students during the COVID-19 pandemic	International Journal of Research in Pharmaceutical Sciences	0975-7538	11	Special Issue 1	1202-1207	2020	Mar	2020-03-07	2020-12-13	NA	2005571069	10.26452/ijrps.v11iSPL1.3593	NA	https://doi.org/10.26452/ijrps.v11iSPL1.3593	To assess dry eye symptoms (DES) and quality of sleep in engineering students during the Covid19 pandemic lockdown and also to assess the association between DES and sleep quality. A cross-sectional questionnaire-based study was carried out among 396 engineering students studying in Saveetha engineering college. The study tool used was a semi-structured google form questionnaire designed for asse…	3	2020-12-15	99	0	FALSE	Assessment of dry eye symptoms and quality of sleep in engineering students during the COVID-19 pandemic To assess dry eye symptoms (DES) and quality of sleep in engineering students during the Covid19 pandemic lockdown and also to assess the association between DES and sleep quality. A cross-sectional questionnaire-based study was carried out among 396 engineering students studying in Saveetha e…
107077	Tanner	Covid-19 susceptibility and severity might be modified by vitamin d status: Theoretical and practical considerations	Tanner, A.; Tiwari, D.; Allen, S.	Covid-19 susceptibility and severity might be modified by vitamin d status: Theoretical and practical considerations	Current Respiratory Medicine Reviews	1573-398X	16	2	93-101	2020		2020	2020-12-13	NA	2005564772	10.2174/1568009620999200924155221	NA	https://doi.org/10.2174/1568009620999200924155221	The recently identified SARS-CoV-2 coronavirus has resulted in the Covid-19 pandemic with severe morbidity and high mortality, particularly in certain sections of the population. The co-morbidity patterns associated with adverse outcomes are multiple and complex and there is emerging epidemiological, nutritional and molecular biological evidence that an inadequate vitamin D status is a contributi…	3	2020-12-15	99	0	FALSE	Covid-19 susceptibility and severity might be modified by vitamin d status: Theoretical and practical considerations The recently identified SARS-CoV-2 coronavirus has resulted in the Covid-19 pandemic with severe morbidity and high mortality, particularly in certain sections of the population. The co-morbidity patterns associated with adverse outcomes are multiple and complex and there is emergi…
107056	Kilova	Telemedicine in Assistance to Healthcare in the COVID-19 Pandemic	Kilova, K.; Uzunova, S.	Telemedicine in Assistance to Healthcare in the COVID-19 Pandemic	Acta Medica Bulgarica	0324-1750	47	4	63-68	2020	Nov	2020-11-01	2020-12-13	NA	2010249097	10.2478/amb-2020-0048	NA	https://doi.org/10.2478/amb-2020-0048	Global pandemics pose unprecedented challenges to healthcare. In the current situation, telemedicine appears to be a sustainable and effective solution in the implementation of precautions, prevention and treatment in order to discontinue the spreading of the coronavirus infection (COVID-19). The aim of this paper was to research and analyze the role of telemedicine in assistance to healthcare in…	3	2020-12-15	99	0	FALSE	Telemedicine in Assistance to Healthcare in the COVID-19 Pandemic Global pandemics pose unprecedented challenges to healthcare. In the current situation, telemedicine appears to be a sustainable and effective solution in the implementation of precautions, prevention and treatment in order to discontinue the spreading of the coronavirus infection (COVID-19). The aim of this paper was to research a…
107032	Li	Social and racial inequalities in COVID-19 risk of hospitalisation and death across Sao Paulo state, Brazil	Li, S. L.; Pereira, R. H. M.; Prete, C. A.; Zarebski, A. E.; Emanuel, L.; Alves, P. J. H.; Peixoto, P. S.; Braga, C. K. V.; de Souza Santos, A. A.; Souza, W. M.; Barbosa, R. J.; Buss, L.; Mendrone-Junior, A.; de Almeida-Neto, C.; Ferreira, S. C.; Salles, N. A.; Marcilio, I.; Wu, C.-H.; Gouveia, N.; Nascimento, V. H.; Sabino, E. C.; Faria, N. R.; Messina, J. P.	Social and racial inequalities in COVID-19 risk of hospitalisation and death across Sao Paulo state, Brazil	medRxiv					2020	12	2020-12-12	2020-12-12	NA	NA	10.1101/2020.12.09.20246207	NA	https://www.medrxiv.org/content/10.1101/2020.12.09.20246207v1?rss=1'	Background: Little evidence exists on the differential health effects of COVID-19 on disadvantaged population groups. Here we characterise the differential risk of hospitalisation and death in Sao Paulo state, Brazil and show how vulnerability to COVID-19 is shaped by socioeconomic inequalities. Methods: We conducted a cross-sectional study using hospitalised severe acute respiratory infections (…	1	2020-12-13	99	0	TRUE	Social and racial inequalities in COVID-19 risk of hospitalisation and death across Sao Paulo state, Brazil Background: Little evidence exists on the differential health effects of COVID-19 on disadvantaged population groups. Here we characterise the differential risk of hospitalisation and death in Sao Paulo state, Brazil and show how vulnerability to COVID-19 is shaped by socioeconomic inequali…
106798	David	Psychological health problems during the lockdown: A survey of Indian population in COVID-19 pandemic.	David, BE; Kumar, S	Psychological health problems during the lockdown: A survey of Indian population in COVID-19 pandemic.	Data Brief	2352-3409	33		106566	2020	Dec		2020-12-11	33304963	NA	10.1016/j.dib.2020.106566	NA	https://www.ncbi.nlm.nih.gov/pubmed/33304963	The global crisis prevailing in the wake of the spread of COVID-19 has raised several speculations about the impact of the lockdown on the mental health of people. The dataset presented here is the assessment of the psychological distress experienced by people in India following the implementation of lockdown as a measure to curtail the spread of the coronavirus. The data was collected through a …	4	2020-12-13	99	0	FALSE	Psychological health problems during the lockdown: A survey of Indian population in COVID-19 pandemic. The global crisis prevailing in the wake of the spread of COVID-19 has raised several speculations about the impact of the lockdown on the mental health of people. The dataset presented here is the assessment of the psychological distress experienced by people in India following the implementati…
106787	Salem	COVID-19 infection in pregnant women: Review of maternal and fetal outcomes.	Salem, D; Katranji, F; Bakdash, T	COVID-19 infection in pregnant women: Review of maternal and fetal outcomes.	Int J Gynaecol Obstet	1879-3479				2020	Dec		2020-12-11	33305352	NA	10.1002/ijgo.13533	NA	https://www.ncbi.nlm.nih.gov/pubmed/33305352	Pregnant women, their fetuses, and newborns are likely to represent a high-risk population during the current coronavirus disease 2019 (COVID-19) pandemic caused by severe acute respiratory syndrome coronavirus-2 (SARS-CoV-2). Literature on the outcomes of COVID-19 infections during pregnancy is slowly building up. The aim of the present review was to gather evidence from relevant articles publis…	4	2020-12-13	99	0	FALSE	COVID-19 infection in pregnant women: Review of maternal and fetal outcomes. Pregnant women, their fetuses, and newborns are likely to represent a high-risk population during the current coronavirus disease 2019 (COVID-19) pandemic caused by severe acute respiratory syndrome coronavirus-2 (SARS-CoV-2). Literature on the outcomes of COVID-19 infections during pregnancy is slowly building up. The a…
106711	Ojha	Cardiac Magnetic Resonance Imaging in Coronavirus Disease 2019 (COVID-19): A Systematic Review of Cardiac Magnetic Resonance Imaging Findings in 199 Patients.	Ojha, V; Verma, M; Pandey, NN; Mani, A; Malhi, AS; Kumar, S; Jagia, P; Roy, A; Sharma, S	Cardiac Magnetic Resonance Imaging in Coronavirus Disease 2019 (COVID-19): A Systematic Review of Cardiac Magnetic Resonance Imaging Findings in 199 Patients.	J Thorac Imaging	1536-0237				2020	Dec		2020-12-11	33306666	NA	10.1097/RTI.0000000000000574	NA	https://www.ncbi.nlm.nih.gov/pubmed/33306666	Cardiac magnetic resonance imaging (CMR) with its new quantitative mapping techniques has proved to be an essential diagnostic tool for detecting myocardial injury associated with coronavirus disease 2019 (COVID-19) infection. This systematic review sought to assess the important imaging features on CMR in patients diagnosed with COVID-19. We performed a systematic literature review within the Pu…	4	2020-12-13	99	0	FALSE	Cardiac Magnetic Resonance Imaging in Coronavirus Disease 2019 (COVID-19): A Systematic Review of Cardiac Magnetic Resonance Imaging Findings in 199 Patients. Cardiac magnetic resonance imaging (CMR) with its new quantitative mapping techniques has proved to be an essential diagnostic tool for detecting myocardial injury associated with coronavirus disease 2019 (COVID-19) infection. This systemat…
[truncated: 1,360 more rows]
